# Supplementary material for: Rapid strengthening of westerlies accompanied intensification of Northern Hemisphere glaciation
Source: Nat Commun. 2023 Jul 3;14:3905. doi: 10.1038/s41467-023-39557-4 (PMC10318093; doi:10.1038/s41467-023-39557-4)
Supplement: Supplementary file 2 — Source Data [file 41467_2023_39557_MOESM2_ESM.xlsx]

## Sheet: ReadMe
Publication: Rapid Strengthening of Westerlies Accompanied Intensification of Northern Hemisphere Glaciation
Authors: Joshua Bridges, John A. Tarduno, Rory D. Cottrell, Timothy D. Herbert
Core Descriptions:
ODP 1208	Latitude: 36.13N
	Longitude: 158.20E
	Depth: 3346m
References cited in spreadsheets:
Venti, N. L. & Billups, K. (2012). Stable-isotope stratigraphy of the Pliocene–Pleistocene climate transition in the northwestern subtropical Pacific. Palaeogeography, Palaeoclimatology, Palaeoecology 326, 54–65 .
Bralower, T., Premoli Silva, I. & Malone, M. (2002). Leg 198. Proceedings of the Ocean Drilling Program: Initial reports 198, 148.
Evans, H. F. (2006). Magnetic stratigraphy and environmental magnetism of oceanic sediments. (University of Florida).
Lisiecki, L. E., & Raymo, M. E. (2005). A Pliocene-Pleistocene stack of 57 globally distributed benthic δ18O records. Paleoceanography, 20(1).
Abell, J. T., Winckler, G., Anderson, R. F., & Herbert, T. D. (2021). Poleward and weakened westerlies during Pliocene warmth. Nature, 589(7840), 70–75
Naafs, B. D., Hefter, J., Acton, G., Haug, G. H., Martínez-Garcia, A., Pancost, R., & Stein, R. (2012). Strengthening of North American dust sources during the late Pliocene (2.7 Ma). Earth and Planetary Science Letters, 317-318, 8–19
Rea, D. K., Snoeckx, H., & Joseph, L. H. (1998). Late Cenozoic eolian deposition in the North Pacific: Asian drying, Tibetan uplift, and cooling of the Northern Hemisphere. Paleoceanography, 13(3), 215–224
Martínez-Garcia, A., Rosell-Melé, A., Jaccard, S. L., Geibert, W., Sigman, D. M., & Haug, G. H. (2011). Southern Ocean Dust–climate coupling over the past four million years. Nature, 476(7360), 312–315
Dunlop, D. J. (2002). Theory and application of the day plot (Mrs/Ms versus Hcr/Hc) 2. application to data for rocks, sediments, and soils. Journal of Geophysical Research, 107(B3)
Q. Liu, Y. Sun, X. Qiang, R. Tada, P. Hu, Z. Duan, Z. Jiang, J. Liu, and K. Su. (2015). Characterizing magnetic mineral assemblages of surface sediments from major Asian dust sources and implications for the Chinese loess magnetism. Earth, Planets and Space, 67, 1-17.
Note on Age Model
We assigned ages on the basis of two previously determined age models for Site 1208. The section spanning ∼2.45 to 3.7 Ma is based on the Site 1208 δ 18O record (Venti and Billups, 2012) which had been previously tuned to the global benthic δ 18O stack (Lisiecki and Raymo, 2005). After adjusting the reported Site 1208 depths using our ‘recompressed’ equation (1), we used linear interpolation betw…
Contents of Data File
T1 - Sample MetaData
T2 - Figure 2, Dust Records
T3 - Figure 3, Magnetic Records
T4 - Supplementary Figure 1, L-Ratio
T5 - Supplementary Figure 2a, Day Diagram Mixing Lines from Dunlop et al. (2002)
T6 - Supplementary Figure 2a, Day Diagram Data
T7 - Supplementary Figure 2b, S1208_2650 IRM Decomposition Curve
T8 - Supplementary Figure 2b, S1208_4100 IRM Decomposition Curve
T9 - Supplementary Figure 3, S300 vs L-Ratio
T10 - Age Model Tie points from Venti & Billups (2012) and Evans (2006)
T11 - Recompressed Depth Calculations
T12 - Site 1208 MAR Calculations
T13 - HIRM Flux Calculations
T14 - MIS bounds for light blue bars in Figures 2 & 3 (Lisiecki & Raymo, 2005)
Links for Referenced Data
LR04 Global Stack	https://lorraine-lisiecki.com/stack.html
Modern dust distribution used in Figs. 1 and 5.				http://www.geo.cornell.edu/eas/PeoplePlaces/Faculty/mahowald/dust/

## Sheet: T1-SampleMetaData
Sample Name	Core	Section	Top Interval	Bottom Interval	Mid Interval	Recompressed Depth	Recompressed Age
(Core # - Section - Mid)			(cm)	(cm)	(cm)	(mbsf)	(Ma)
c13-4-083	13	4	82	84	83	114.3	2.45822
c13-4-114	13	4	113	115	114	114.597	2.46978
c13-4-116	13	4	115	117	116	114.616	2.47052
c13-4-126.5	13	4	125.5	127.5	126.5	114.717	2.47444
c13-4-134	13	4	133	135	134	114.789	2.47728
c13-5-007	13	5	6	8	7	115.009	2.48196
c13-5-015.5	13	5	14.5	16.5	15.5	115.09	2.48303
c13-5-034	13	5	33	35	34	115.267	2.48536
c13-5-077.5	13	5	76.5	78.5	77.5	115.683	2.49084
c13-5-086.5	13	5	85.5	87.5	86.5	115.769	2.49195
c13-5-096.5	13	5	95.5	97.5	96.5	115.865	2.49376
c13-5-106.5	13	5	105.5	107.5	106.5	115.961	2.49602
c13-5-109	13	5	108	110	109	115.985	2.49657
c13-5-115.5	13	5	114.5	116.5	115.5	116.047	2.49802
c13-5-122	13	5	121	123	122	116.109	2.49947
c13-5-148	13	5	147	149	148	116.358	2.50525
c13-6-009	13	6	8	10	9	116.463	2.5077
c13-6-014.5	13	6	13.5	15.5	14.5	116.516	2.50892
c13-6-018.5	13	6	17.5	19.5	18.5	116.554	2.50981
c13-6-023.5	13	6	22.5	24.5	23.5	116.602	2.5109
c13-6-026	13	6	25	27	26	116.626	2.51144
c13-6-035	13	6	34	36	35	116.712	2.51326
c13-6-066	13	6	65	67	66	117.009	2.51897
c13-6-067	13	6	66	68	67	117.018	2.51916
c13-6-073.5	13	6	72.5	74.5	73.5	117.08	2.52035
c13-6-107	13	6	106	108	107	117.401	2.52647
c13-7-007.5	13	7	6.5	8.5	7.5	117.884	2.5357
c13-7-015.5	13	7	14.5	16.5	15.5	117.961	2.53716
c13-7-026	13	7	25	27	26	118.061	2.53908
c13-7-035.5	13	7	34.5	36.5	35.5	118.152	2.54101
c13-7-043.5	13	7	42.5	44.5	43.5	118.229	2.54281
c13-7-047	13	7	46	48	47	118.262	2.5436
c14-1-007	14	1	6	8	7	118.766	2.55588
c14-1-013.5	14	1	12.5	14.5	13.5	118.828	2.55752
c14-1-017.5	14	1	16.5	18.5	17.5	118.865	2.55853
c14-1-073	14	1	72	74	73	119.39	2.5725
c14-1-077	14	1	76	78	77	119.428	2.57353
c14-1-079.5	14	1	78.5	80.5	79.5	119.451	2.57418
c14-1-083.5	14	1	82.5	84.5	83.5	119.489	2.5752
c14-1-086.5	14	1	85.5	87.5	86.5	119.518	2.57597
c14-1-094	14	1	93	95	94	119.588	2.5779
c14-1-146	14	1	145	147	146	120.08	2.59122
c14-1-148	14	1	147	149	148	120.099	2.59173
c14-2-007	14	2	6	8	7	120.184	2.59401
c14-2-014	14	2	13	15	14	120.25	2.59554
c14-2-016.5	14	2	15.5	17.5	16.5	120.274	2.596
c14-2-027	14	2	26	28	27	120.373	2.59787
c14-2-034.5	14	2	33.5	35.5	34.5	120.444	2.59919
c14-2-038	14	2	37	39	38	120.477	2.59981
c14-2-041	14	2	40	42	41	120.505	2.60034
c14-2-058.5	14	2	57.5	59.5	58.5	120.671	2.60343
c14-2-064.5	14	2	63.5	65.5	64.5	120.727	2.60449
c14-2-096.5	14	2	95.5	97.5	96.5	121.03	2.61015
c14-2-106.5	14	2	105.5	107.5	106.5	121.124	2.61191
c14-2-114	14	2	113	115	114	121.195	2.61324
c14-2-118	14	2	117	119	118	121.233	2.61394
c14-2-122.5	14	2	121.5	123.5	122.5	121.276	2.61474
c14-2-128.5	14	2	127.5	129.5	128.5	121.332	2.61605
c14-2-134	14	2	133	135	134	121.384	2.61732
c14-3-034	14	3	33	35	34	121.857	2.62888
c14-3-055.5	14	3	54.5	56.5	55.5	122.06	2.63385
c14-3-061	14	3	60	62	61	122.112	2.63512
c14-3-067	14	3	66	68	67	122.169	2.63654
c14-3-075	14	3	74	76	75	122.244	2.63848
c14-3-084.5	14	3	83.5	85.5	84.5	122.334	2.64084
c14-3-087	14	3	86	88	87	122.358	2.64147
c14-3-119	14	3	118	120	119	122.66	2.64958
c14-3-125	14	3	124	126	125	122.717	2.65108
c14-3-127	14	3	126	128	127	122.736	2.65155
c14-3-134	14	3	133	135	134	122.802	2.65316
c14-3-136.5	14	3	135.5	137.5	136.5	122.826	2.65371
c14-3-144	14	3	143	145	144	122.897	2.65534
c14-4-055	14	4	54	56	55	123.473	2.66823
c14-4-096.5	14	4	95.5	97.5	96.5	123.865	2.677
c14-4-104	14	4	103	105	104	123.936	2.67857
c14-4-117	14	4	116	118	117	124.059	2.68088
c14-4-123	14	4	122	124	123	124.116	2.68176
c14-4-126.5	14	4	125.5	127.5	126.5	124.149	2.68227
c14-4-134.5	14	4	133.5	135.5	134.5	124.225	2.68341
c14-4-136	14	4	135	137	136	124.239	2.68363
c14-5-014	14	5	13	15	14	124.503	2.68764
c14-5-017	14	5	16	18	17	124.532	2.68807
c14-5-024	14	5	23	25	24	124.598	2.68905
c14-5-034	14	5	33	35	34	124.692	2.69093
c14-5-037	14	5	36	38	37	124.721	2.69186
c14-5-043.5	14	5	42.5	44.5	43.5	124.782	2.69384
c14-5-066	14	5	65	67	66	124.995	2.70048
c14-5-073.5	14	5	72.5	74.5	73.5	125.066	2.70272
c14-5-076	14	5	75	77	76	125.089	2.70348
c14-5-083.5	14	5	82.5	84.5	83.5	125.16	2.7054
c14-5-087	14	5	86	88	87	125.193	2.70596
c14-5-095	14	5	94	96	95	125.269	2.70726
c14-5-096.5	14	5	95.5	97.5	96.5	125.283	2.7075
c14-5-117	14	5	116	118	117	125.477	2.71088
c14-5-145	14	5	144	146	145	125.742	2.71549
c14-5-148	14	5	147	149	148	125.77	2.71599
c14-6-005.5	14	6	4.5	6.5	5.5	125.841	2.71722
c14-6-015	14	6	14	16	15	125.931	2.71879
c14-6-063	14	6	62	64	63	126.384	2.72669
c14-6-066	14	6	65	67	66	126.413	2.72718
c14-6-075	14	6	74	76	75	126.498	2.72908
c14-6-087	14	6	86	88	87	126.611	2.73231
c14-6-093	14	6	92	94	93	126.668	2.73392
c14-6-096	14	6	95	97	96	126.696	2.73473
c14-7-028	14	7	27	29	28	127.471	2.7575
c15-1-062.5	15	1	61.5	63.5	62.5	128.791	2.81272
c15-1-148.5	15	1	147.5	149.5	148.5	129.604	2.8393
c15-2-083	15	2	82	84	83	130.402	2.8543
c15-3-018	15	3	17	19	18	131.206	2.87423
c15-3-103	15	3	102	104	103	132.009	2.89285
c15-4-037.5	15	4	36.5	38.5	37.5	132.808	2.90768
c15-4-117	15	4	116	118	117	133.559	2.93482
c15-5-057	15	5	56	58	57	134.41	2.9554
c15-5-143	15	5	142	144	143	135.223	2.97729
c15-6-078	15	6	77	79	78	136.026	3.00143
c15-7-016	15	7	15	17	16	136.858	3.01977
c16-1-045.5	16	1	44.5	46.5	45.5	138.127	3.05193
c16-1-134	16	1	133	135	134	138.958	3.07124
c16-2-064	16	2	63	65	64	139.709	3.09076
c16-3-006	16	3	5	7	6	140.573	3.11195
c16-3-085	16	3	84	86	85	141.315	3.13079
c16-4-023	16	4	22	24	23	142.141	3.15321
c16-4-108	16	4	107	109	108	142.939	3.17341
c16-5-044	16	5	43	45	44	143.747	3.20049
c16-5-129	16	5	128	130	129	144.545	3.23092
c16-6-064	16	6	63	65	64	145.343	3.25321
c16-6-147	16	6	146	148	147	146.123	3.27396
c17-1-035	17	1	34	36	35	147.531	3.30814
c17-1-121.5	17	1	120.5	122.5	121.5	148.347	3.32596
c17-2-058	17	2	57	59	58	149.164	3.35196
c17-2-140.5	17	2	139.5	141.5	140.5	149.943	3.3804
c17-3-075	17	3	74	76	75	150.741	3.40156
c17-3-094.5	17	3	93.5	95.5	94.5	150.925	3.40556
c17-4-095	17	4	94	96	95	152.346	3.43645
c17-5-039	17	5	38	40	39	153.234	3.45897
c17-5-115.5	17	5	114.5	116.5	115.5	153.956	3.4935
c17-6-052	17	6	51	53	52	154.773	3.52607
c17-6-135	17	6	134	136	135	155.557	3.54237
c18-1-020	18	1	19	21	20	156.89	3.58975
c18-1-105	18	1	104	106	105	157.696	3.6241
c18-2-038	18	2	37	39	38	158.484	3.6536
c18-2-126.5	18	2	125.5	127.5	126.5	159.323	3.68959
c18-3-058	18	3	57	59	58	160.097	3.72262
c18-3-148	18	3	147	149	148	160.95	3.75395
c18-4-081	18	4	80	82	81	161.738	3.78284
c18-5-015	18	5	14	16	15	162.535	3.81208
c18-5-100	18	5	99	101	100	163.341	3.84167
c18-6-009	18	6	8	10	9	163.901	3.8622
c18-6-099	18	6	98	100	99	164.755	3.89353
c18-7-039	18	7	38	40	39	165.609	3.92486
c19-1-076	19	1	75	77	76	166.927	3.9732
c19-2-019	19	2	18	20	19	167.816	4.00582
c19-2-106.5	19	2	105.5	107.5	106.5	168.652	4.03651
c19-3-049	19	3	48	50	49	169.537	4.06895
c19-3-139	19	3	138	140	139	170.397	4.10052
c19-4-076	19	4	75	77	76	171.229	4.13103
c19-5-012	19	5	11	13	12	172.051	4.16119
c19-5-097	19	5	96	98	97	172.863	4.18846
c19-6-035	19	6	34	36	35	173.705	4.21641
c19-6-121	19	6	120	122	121	174.527	4.24373

## Sheet: T2-Fig2_DustRecords
From Lisiecki & Raymo (2005)			From This Study					From Abell et al. (2001)			From Naafs et al. (2012)			From Rea et al. (1998)			From Martínez-Garcia et al. (2011)
Time	Benthic d18O		Sample Name	Recompressed Depth	Age	HIRM Flux		Age	Th-derived Dust Flux		Age	n-Alkane Flux		Age	Eolian MAR		Age	Dust MAR (0.3% Ti)
(Ma)	(per mil)		(Core # - Section - Mid)	(mbsf)	(Ma)	Am^2/(cm^2*kyr)		(Ma)	g/(cm^2*ky)		(Ma)	(ng/(cm2*kyr))		(Ma)	(g/(cm2*kyr))		(Ma)	(g/(cm2*kyr))
2.45	3.73		c13-4-083	114.3	2.45822	3.80689e-07		2.49296	0.31404		2.45319	385.35		2.45	0.118		2.45089	0.306913
2.4525	3.69		c13-4-114	114.597	2.46978	2.76921e-07		2.49746	0.420045		2.45551	237.91		2.56	0.125		2.45199	0.272073
2.455	3.45		c13-4-116	114.616	2.47052	2.221e-07		2.50191	0.289344		2.45783	241.69		2.57	0.125		2.45308	0.258252
2.4575	3.39		c13-4-126.5	114.717	2.47444	2.59279e-07		2.50703	0.587047		2.46015	122.87		2.6	0.122		2.45411	0.239894
2.46	3.39		c13-4-134	114.789	2.47728	3.5666e-08		2.51122	0.842315		2.46479	132.83		2.61	0.144		2.45513	0.258543
2.4625	3.21		c13-5-007	115.009	2.48196	3.9019e-07		2.51532	2.2288		2.46944	215.59		2.63	0.127		2.45616	0.280604
2.465	3.25		c13-5-015.5	115.09	2.48303	6.58011e-07		2.51934	2.49975		2.4699	93.03		2.65	0.127		2.45718	0.280587
2.4675	3.31		c13-5-034	115.267	2.48536	8.54493e-07		2.52281	0.699263		2.47408	174.87		2.69	0.051		2.4582	0.279722
2.47	3.32		c13-5-077.5	115.683	2.49084	2.44012e-06		2.52702	0.706395		2.47872	204.58		2.71	0.055		2.45923	0.285993
2.4725	3.43		c13-5-086.5	115.769	2.49195	1.89519e-06		2.53104	0.90332		2.47872	318.2		2.73	0.078		2.46025	0.275999
2.475	3.57		c13-5-096.5	115.865	2.49376	1.278e-07		2.53533	0.798234		2.48336	1075.13		2.74	0.056		2.46128	0.272672
2.4775	3.7		c13-5-106.5	115.961	2.49602	3.50101e-07		2.53871	0.622157		2.488	1045.41		2.79	0.087		2.4623	0.296073
2.48	3.7		c13-5-109	115.985	2.49657	4.39931e-07		2.54315	0.289127		2.49147	783.96		2.8	0.086		2.46332	0.299472
2.4825	3.96		c13-5-115.5	116.047	2.49802	4.61598e-07		2.54541	0.231292		2.49494	353.77		2.82	0.144		2.46435	0.323492
2.485	3.99		c13-5-122	116.109	2.49947	6.00224e-07		2.5584	0.467663		2.49841	438.65		2.84	0.08		2.46537	0.339353
2.4875	4.16		c13-5-148	116.358	2.50525	1.20773e-07		2.56369	0.42149		2.50049	86.04		2.88	0.12		2.4664	0.291772
2.49	3.83		c13-6-009	116.463	2.5077	1.50339e-07		2.56899	0.585957		2.50188	179.4		2.91	0.097		2.46742	0.270016
2.4925	3.65		c13-6-014.5	116.516	2.50892	1.63382e-07		2.57508	0.723276		2.50535	214.22		2.96	0.103		2.46844	0.299974
2.495	3.62		c13-6-018.5	116.554	2.50981	2.29506e-07		2.57764	0.471121		2.50882	413.15		2.99	0.099		2.46947	0.26561
2.4975	3.43		c13-6-023.5	116.602	2.5109	5.21373e-08		2.58276	0.435751		2.51229	822.98		3.16	0.072		2.47049	0.231355
2.5	3.18		c13-6-026	116.626	2.51144	1.48438e-07		2.58789	0.454158		2.51576	1689.1		3.21	0.064		2.47152	0.21108
2.5025	3.35		c13-6-035	116.712	2.51326	2.11072e-07		2.59376	0.898007		2.51922	2779.82		3.24	0.075		2.47254	0.243018
2.505	3.48		c13-6-066	117.009	2.51897	2.85619e-07		2.59734	1.36109		2.52281	2012.46		3.29	0.064		2.47356	0.231372
2.5075	3.42		c13-6-067	117.018	2.51916	1.96572e-07		2.6007	2.24312		2.52684	1919.11		3.29	0.068		2.47459	0.212345
2.51	3.65		c13-6-073.5	117.08	2.52035	2.93369e-07		2.60423	1.41609		2.52725	1647.88		3.32	0.044		2.47561	0.213437
2.5125	3.76		c13-6-107	117.401	2.52647	1.14694e-07		2.60794	1.1178		2.53088	1495.52		3.38	0.084		2.49122	0.243842
2.515	3.89		c13-7-007.5	117.884	2.5357	4.08029e-07		2.60953	1.37728		2.53492	540.6		3.46	0.069		2.49205	0.218007
2.5175	4.12		c13-7-015.5	117.961	2.53716	7.62351e-07		2.61147	1.29224		2.53895	250.25		3.46	0.071		2.49289	0.220138
2.52	4.13		c13-7-026	118.061	2.53908	3.47166e-07		2.61523	0.94405		2.54299	205.35		3.53	0.041		2.49371	0.246109
2.5225	4.06		c13-7-035.5	118.152	2.54101	4.41343e-07		2.61986	1.14744		2.54703	99.57		3.54	0.048		2.49455	0.265267
2.525	4.13		c13-7-043.5	118.229	2.54281	6.85976e-08		2.62472	1.03008		2.55106	82.16		3.57	0.046		2.49537	0.289397
2.5275	4.03		c13-7-047	118.262	2.5436	2.25394e-07		2.62934	0.932453		2.5551	48.85		3.66	0.018		2.49621	0.284108
2.53	3.89		c14-1-007	118.766	2.55588	2.72971e-07		2.63419	0.853726		2.55752	241.01		3.69	0.013		2.49703	0.257782
2.5325	3.93		c14-1-013.5	118.828	2.55752	3.321e-07		2.63897	0.95359		2.55914	130.73		3.75	0.012		2.49787	0.243446
2.535	3.73		c14-1-017.5	118.865	2.55853	3.80261e-07		2.64299	0.992105		2.56317	154.91		3.81	0.017		2.4987	0.275172
2.5375	3.74		c14-1-073	119.39	2.5725	4.4152e-07		2.64388	1.03768		2.56722	168.91		3.88	0.01		2.49953	0.299957
2.54	3.63		c14-1-077	119.428	2.57353	1.06337e-06		2.64932	0.585982		2.57129	130.48		3.94	0.014		2.50036	0.316412
2.5425	3.35		c14-1-079.5	119.451	2.57418	2.84658e-07		2.65427	0.426745		2.57537	103.44		3.95	0.014		2.50119	0.29115
2.545	3.27		c14-1-083.5	119.489	2.5752	6.66897e-07		2.65851	0.329467		2.5774	113.84		4.04	0.014		2.50202	0.283303
2.5475	3.18		c14-1-086.5	119.518	2.57597	5.29299e-07		2.66358	0.412638		2.57944	118.58		4.09	0.012		2.50286	0.278977
2.55	3.21		c14-1-094	119.588	2.5779	4.75784e-07		2.66718	0.353944		2.58147	174.65		4.1	0.015		2.50368	0.286338
2.5525	3.28		c14-1-146	120.08	2.59122	1.16891e-07		2.67204	0.372871		2.58493	180.51		4.19	0.011		2.50451	0.296727
2.555	3.43		c14-1-148	120.099	2.59173	1.79587e-07		2.675	0.327868		2.58514	198.25		4.24	0.009		2.50534	0.297397
2.5575	3.39		c14-2-007	120.184	2.59401	2.67061e-07		2.67626	0.338573		2.58921	313.34		4.25	0.012		2.50617	0.289029
2.56	3.37		c14-2-014	120.25	2.59554	1.08864e-07		2.68029	0.425615		2.59389	460.01		4.33	0.007		2.50701	0.275764
2.5625	3.38		c14-2-016.5	120.274	2.596	3.42073e-07		2.68312	0.573028		2.59857	1321.88		4.38	0.007		2.50867	0.266454
2.565	3.63		c14-2-027	120.373	2.59787	3.57308e-07		2.68649	0.836166		2.60407	1233.87		4.4	0.008		2.50949	0.280232
2.5675	3.53		c14-2-034.5	120.444	2.59919	2.94027e-07		2.68891	1.08104		2.60712	786.15		4.48	0.005		2.51033	0.265829
2.57	3.47		c14-2-038	120.477	2.59981	4.03128e-07		2.69398	1.16332		2.60991	496.55					2.51115	0.265682
2.5725	3.47		c14-2-041	120.505	2.60034	2.78997e-07		2.69989	0.673389		2.61627	199.83					2.51199	0.281544
2.575	3.41		c14-2-058.5	120.671	2.60343	7.02888e-07		2.70564	0.666143		2.61931	89.31					2.51282	0.297745
2.5775	3.32		c14-2-064.5	120.727	2.60449	7.32189e-07		2.70693	0.740325		2.61931	186.52					2.51365	0.273206
2.58	3.23		c14-2-096.5	121.03	2.61015	2.41317e-07		2.71236	1.25408		2.6216	132.24					2.51448	0.338451
2.5825	3.26		c14-2-106.5	121.124	2.61191	7.55545e-07		2.71706	1.48592		2.62186	80.72					2.51531	0.394502
2.585	3.16		c14-2-114	121.195	2.61324	7.21064e-07		2.72208	1.32449		2.6244	119.19					2.51614	0.283387
2.5875	3.27		c14-2-118	121.233	2.61394	6.50708e-07		2.72537	1.05303		2.63202	119.6					2.51698	0.324388
2.59	3.43		c14-2-122.5	121.276	2.61474	1.10368e-06		2.73151	0.573209		2.6371	183.76					2.5178	0.41645
2.5925	3.45		c14-2-128.5	121.332	2.61605	9.30775e-07		2.73392	0.529469		2.64219	212.07					2.51864	0.473576
2.595	3.47		c14-2-134	121.384	2.61732	7.10818e-07		2.73607	0.41212		2.64473	332.68					2.51946	0.495544
2.5975	3.74		c14-3-034	121.857	2.62888	1.79087e-07		2.74252	0.338198		2.64713	389.68					2.52033	0.386412
2.6	3.9		c14-3-055.5	122.06	2.63385	5.61201e-07		2.74709	0.350486		2.64984	215.11					2.5212	0.374047
2.6025	3.86		c14-3-061	122.112	2.63512	4.34822e-07		2.75572	0.462578		2.65165	214.07					2.52206	0.326312
2.605	3.81		c14-3-067	122.169	2.63654	5.76156e-07		2.75933	0.52673		2.65616	106.5					2.52293	0.224954
2.6075	3.85		c14-3-075	122.244	2.63848	3.27381e-07		2.76683	0.395275		2.65842	119.16					2.5238	0.236976
2.61	3.62		c14-3-084.5	122.334	2.64084	4.26927e-07		2.76758	0.412654		2.66068	97.72					2.52466	0.224673
2.6125	3.64		c14-3-087	122.358	2.64147	2.92291e-07		2.82337	0.363081		2.66294	82.44					2.52553	0.225737
2.615	3.44		c14-3-119	122.66	2.64958	1.06772e-07		2.85641	0.364416		2.66519	87.27					2.5264	0.190445
2.6175	3.45		c14-3-125	122.717	2.65108	3.7933e-07		2.89078	0.418406		2.66745	89.41					2.52726	0.194327
2.62	3.27		c14-3-127	122.736	2.65155	5.55029e-07		2.92654	0.487654		2.66971	65.31					2.52812	0.212608
2.6225	3.24		c14-3-134	122.802	2.65316	5.59701e-07		2.93215	0.64416		2.67197	75.1					2.529	0.233253
2.625	3.31		c14-3-136.5	122.826	2.65371	1.95477e-07		2.93712	0.741471		2.67423	76.3					2.52986	0.284053
2.6275	3.26		c14-3-144	122.897	2.65534	1.72434e-07		2.94436	0.261584		2.67648	93.42					2.53072	0.251126
2.63	3.23		c14-4-055	123.473	2.66823	7.1575e-08		2.94707	0.262896		2.67874	91.83					2.5316	0.298746
2.6325	3.44		c14-4-096.5	123.865	2.677	3.17812e-07		2.95107	0.32486		2.681	98.61					2.53246	0.289264
2.635	3.45		c14-4-104	123.936	2.67857	1.63376e-07		2.9554	0.331246		2.68326	158.51					2.53332	0.301189
2.6375	3.48		c14-4-117	124.059	2.68088	7.30276e-07		2.95973	0.330222		2.68371	161.05					2.5342	0.371151
2.64	3.66		c14-4-123	124.116	2.68176	6.70071e-07		2.96366	0.467643		2.68552	245.68					2.53506	0.373023
2.6425	3.72		c14-4-126.5	124.149	2.68227	3.52546e-07		2.96557	0.423736		2.68777	482.31					2.53592	0.325373
2.645	3.84		c14-4-134.5	124.225	2.68341	2.76166e-07		2.97183	0.630408		2.68943	790.01					2.5368	0.333451
2.6475	3.69		c14-4-136	124.239	2.68363	9.95652e-08		2.97729	0.732676		2.69102	704.06					2.53766	0.240862
2.65	3.51		c14-5-014	124.503	2.68764	4.58322e-07		2.98236	0.731041		2.69261	513.95					2.53852	0.19645
2.6525	3.41		c14-5-017	124.532	2.68807	4.00896e-07		2.98837	0.499879		2.6942	532.91					2.53939	0.220852
2.655	3.35		c14-5-024	124.598	2.68905	4.3303e-07		2.99372	0.418067		2.6958	470.95					2.54026	0.19663
2.6575	3.14		c14-5-034	124.692	2.69093	3.80354e-07		3.00041	0.549944		2.69739	469.65					2.54112	0.231957
2.66	3.23		c14-5-037	124.721	2.69186	1.66479e-07		3.00371	0.606701		2.69898	409.18					2.54199	0.210502
2.6625	3.05		c14-5-043.5	124.782	2.69384	2.01815e-07		3.00496	1.00697		2.70057	402.43					2.5776	0.292375
2.665	3.25		c14-5-066	124.995	2.70048	1.71106e-07		3.00788	0.571098		2.70216	489.32					2.57833	0.289802
2.6675	3.24		c14-5-073.5	125.066	2.70272	4.73689e-08		3.01247	0.408094		2.70375	742.57					2.57906	0.298566
2.67	3.19		c14-5-076	125.089	2.70348	1.36416e-07		3.01653	0.356156		2.70534	829.25					2.57979	0.284361
2.6725	3.2		c14-5-083.5	125.16	2.7054	1.99234e-07		3.01747	0.341493		2.70693	906.9					2.58052	0.3479
2.675	3.22		c14-5-087	125.193	2.70596	1.19825e-06		3.02331	0.4079		2.70852	834.89					2.58125	0.261526
2.6775	3.36		c14-5-095	125.269	2.70726	4.12876e-07		3.02695	0.446932		2.70884	791.49					2.58198	0.257743
2.68	3.37		c14-5-096.5	125.283	2.7075	2.90236e-07		3.02834	0.495966		2.71011	780.25					2.58271	0.272911
2.6825	3.54		c14-5-117	125.477	2.71088	2.64198e-07		3.03227	0.531953		2.7117	1284.61					2.58344	0.295174
2.685	3.68		c14-5-145	125.742	2.71549	8.43793e-07		3.045	0.740663		2.7133	1003.28					2.58417	0.264436
2.6875	3.75		c14-5-148	125.77	2.71599	8.26567e-07		3.04972	0.794822		2.71489	1125.51					2.58489	0.247596
2.69	3.61		c14-6-005.5	125.841	2.71722	9.16524e-07		3.05529	0.628752		2.71673	1238.45					2.58562	0.231592
2.6925	3.53		c14-6-015	125.931	2.71879	1.45236e-06		3.06051	0.735981		2.71917	722.82					2.58635	0.257368
2.695	3.61		c14-6-063	126.384	2.72669	6.46592e-07		3.06476	0.439867		2.72161	692.53					2.58708	0.266035
2.6975	3.57		c14-6-066	126.413	2.72718	1.34126e-06		3.07612	0.335001		2.72405	565.25					2.58781	0.273966
2.7	3.61		c14-6-075	126.498	2.72908	9.30439e-07		3.07979	0.336492		2.72649	750.87					2.58854	0.243775
2.7025	3.48		c14-6-087	126.611	2.73231	2.65868e-07		3.08418	0.31217		2.72893	639.84					2.58927	0.26739
2.705	3.79		c14-6-093	126.668	2.73392	2.32657e-07		3.08964	0.363061		2.73137	516.43					2.59	0.255132
2.7075	3.76		c14-6-096	126.696	2.73473	2.41159e-07		3.09462	0.424554		2.7338	281.26					2.59033	0.243155
2.71	3.7		c14-7-028	127.471	2.7575	2.00001e-07		3.09797	0.476473		2.73624	277.75					2.59066	0.241073
2.7125	3.76		c15-1-062.5	128.791	2.81272	1.12524e-07		3.10042	0.405269		2.73868	173.9					2.59098	0.294781
2.715	3.87		c15-1-148.5	129.604	2.8393	9.59592e-08		3.13335	0.986652		2.74112	117.97					2.59132	0.26267
2.7175	3.8		c15-2-083	130.402	2.8543	1.85625e-07		3.1708	0.280509		2.74161	96.62					2.59165	0.253484
2.72	3.8		c15-3-018	131.206	2.87423	1.64563e-07		3.21952	0.394565		2.74356	138					2.59198	0.307507
2.7225	3.77		c15-3-103	132.009	2.89285	1.51782e-07		3.26046	0.568638		2.746	99.95					2.59231	0.293395
2.725	3.66		c15-4-037.5	132.808	2.90768	7.73416e-08		3.28712	0.608414		2.74844	77.58					2.59264	0.300305
2.7275	3.61		c15-4-117	133.559	2.93482	2.33083e-07		3.31932	0.406326		2.75088	115.6					2.59296	0.289185
2.73	3.47		c15-5-057	134.41	2.9554	6.75408e-08		3.36436	0.360062		2.75332	44.12					2.5933	0.316774
2.7325	3.39		c15-5-143	135.223	2.97729	8.89328e-08		3.40546	0.393333		2.75576	129.15					2.59363	0.328001
2.735	3.27		c15-6-078	136.026	3.00143	4.98688e-08		3.43502	0.460294		2.7582	130.55					2.59396	0.315851
2.7375	3.12		c15-7-016	136.858	3.01977	2.22847e-07		3.47869	0.433484		2.76063	130.9					2.59429	0.328358
2.74	3.18		c16-1-045.5	138.127	3.05193	1.46268e-07		3.53455	0.29744		2.76307	142.41					2.59462	0.348454
2.7425	3.04		c16-1-134	138.958	3.07124	1.10546e-07		3.5609	0.391272		2.76551	190.71					2.59494	0.325907
2.745	3.15		c16-2-064	139.709	3.09076	5.64338e-08		3.61921	0.458559		2.76795	181.81					2.59527	0.379564
2.7475	3.09		c16-3-006	140.573	3.11195	1.33182e-07		3.67229	0.548381		2.77039	106.57					2.59561	0.387202
2.75	3.13		c16-3-085	141.315	3.13079	3.28928e-07		3.73307	0.245532		2.77283	118.97					2.59594	0.347797
2.7525	3.21		c16-4-023	142.141	3.15321	1.39454e-07		3.78528	0.383076		2.77527	127.63					2.59627	0.372381
2.755	3.19		c16-4-108	142.939	3.17341	1.90913e-07		3.83784	0.356138		2.77771	73.26					2.59659	0.424192
2.7575	3.16		c16-5-044	143.747	3.20049	1.63695e-07		3.89005	0.572342		2.7782	23.4					2.59692	0.375608
2.76	3.27		c16-5-129	144.545	3.23092	1.89566e-07		3.93008	0.642038		2.78015	59.71					2.59725	0.487236
2.7625	3.24		c16-6-064	145.343	3.25321	6.95774e-08		3.95671	0.948216		2.78502	54.29					2.59758	0.482698
2.765	3.24		c16-6-147	146.123	3.27396	1.00904e-07		3.97776	0.634568		2.78746	86.76					2.59792	0.488873
2.7675	3.15		c17-1-035	147.531	3.30814	1.48614e-07		4.02335	0.32461		2.7899	94.2					2.59825	0.50714
2.77	3.13		c17-1-121.5	148.347	3.32596	3.24954e-07		4.03738	0.234634		2.79185	111.27					2.59857	0.518972
2.7725	3.28		c17-2-058	149.164	3.35196	6.93364e-08		4.06194	0.424395		2.79478	128.98					2.5989	0.537619
2.775	3.31		c17-2-140.5	149.943	3.3804	1.35533e-07		4.08438	0.298875		2.80405	555.18					2.59923	0.663887
2.7775	3.23		c17-3-075	150.741	3.40156	1.4689e-07		4.12507	0.194505		2.80905	466.96					2.59956	0.605087
2.78	3.18		c17-3-094.5	150.925	3.40556	1.51911e-07		4.13454	0.19163		2.81389	238.79					2.5999	0.645258
2.7825	3.16		c17-4-095	152.346	3.43645	2.31968e-07		4.18496	0.189552		2.81898	198.7					2.60023	0.582412
2.785	3.19		c17-5-039	153.234	3.45897	2.80428e-07		4.21323	0.48142		2.82382	128.67					2.60055	0.577477
2.7875	3.24		c17-5-115.5	153.956	3.4935	8.49966e-08		4.22594	0.331797		2.82865	224.31					2.60088	0.508971
2.79	3.21		c17-6-052	154.773	3.52607	8.66482e-08		4.2988	0.683822		2.82916	64.5					2.60121	0.671722
2.7925	3.26		c17-6-135	155.557	3.54237	1.74717e-07		4.31227	0.500218		2.83858	225.24					2.60181	0.635082
2.795	3.41		c18-1-020	156.89	3.58975	9.31703e-08		4.33572	0.632156		2.84367	237.68					2.60241	0.487587
2.7975	3.4		c18-1-105	157.696	3.6241	1.15032e-07		4.35916	0.239076		2.84844	442.6					2.603	0.480804
2.8	3.5		c18-2-038	158.484	3.6536	1.20928e-07		4.38085	0.400068		2.85289	364.69					2.6036	0.467109
2.8025	3.74		c18-2-126.5	159.323	3.68959	1.1908e-07		4.40019	0.194091		2.86133	107.64					2.6042	0.379301
2.805	3.78		c18-3-058	160.097	3.72262	1.66867e-07		4.44415	0.272693		2.864	104.97					2.6048	0.378065
2.8075	3.73		c18-3-148	160.95	3.75395	1.12172e-07		4.46876	0.299992		2.86578	104.88					2.60539	0.322593
2.81	3.65		c18-4-081	161.738	3.78284	9.39213e-08		4.48877	0.364642		2.87444	192.97					2.60599	0.361069
2.8125	3.66		c18-5-015	162.535	3.81208	8.10383e-08		4.51466	0.286894		2.87867	247.2					2.60659	0.344247
2.815	3.63		c18-5-100	163.341	3.84167	1.2599e-07		4.54022	0.394141		2.88734	392.51					2.60719	0.382894
2.8175	3.45		c18-6-009	163.901	3.8622	1.39829e-07					2.89606	236.43					2.60778	0.468236
2.82	3.38		c18-6-099	164.755	3.89353	3.03733e-07					2.8965	47.11					2.60837	0.425263
2.8225	3.26		c18-7-039	165.609	3.92486	8.95367e-08					2.90075	187.65					2.60897	0.424473
2.825	3.15		c19-1-076	166.927	3.9732	8.31455e-08					2.90544	103.67					2.60957	0.440518
2.8275	3.12		c19-2-019	167.816	4.00582	1.30708e-07					2.91013	154.31					2.61017	0.474653
2.83	3.16		c19-2-106.5	168.652	4.03651	1.38995e-07					2.91483	113.96					2.61076	0.466549
2.8325	3.11		c19-3-049	169.537	4.06895	1.07951e-07					2.9184	298.71					2.61136	0.478777
2.835	3.17		c19-3-139	170.397	4.10052	8.88708e-08					2.91885	206.74					2.61196	0.470084
2.8375	3.27		c19-4-076	171.229	4.13103	1.77142e-07					2.92287	394.4					2.61256	0.410644
2.84	3.34		c19-5-012	172.051	4.16119	1.728e-07					2.92728	365.53					2.61315	0.49261
2.8425	3.42		c19-5-097	172.863	4.18846	7.36351e-08					2.93154	337.36					2.61375	0.437091
2.845	3.38		c19-6-035	173.705	4.21641	5.66575e-08					2.9358	360.64					2.61435	0.405039
2.8475	3.5		c19-6-121	174.527	4.24373	8.95141e-08					2.94007	270.25					2.61494	0.402443
2.85	3.4										2.94433	333.28					2.61554	0.368014
2.8525	3.42										2.94859	232.41					2.61614	0.370681
2.855	3.44										2.95115	93.21					2.61674	0.351442
2.8575	3.33										2.95285	349.8					2.61733	0.35687
2.86	3.19										2.95711	107.34					2.61793	0.370767
2.8625	3.25										2.96138	155.1					2.61852	0.400009
2.865	3.37										2.96564	118.31					2.61912	0.38072
2.8675	3.31										2.97416	189.54					2.61972	0.326494
2.87	3.3										2.9784	353.25					2.62031	0.380128
2.8725	3.23										2.9824	246.74					2.62091	0.370849
2.875	3.23										2.9828	146.19					2.62151	0.372312
2.8775	3.47										2.9864	325.33					2.62211	0.344322
2.88	3.48										2.9904	231.83					2.6227	0.364732
2.8825	3.45										2.9944	203.12					2.6233	0.36499
2.885	3.5										2.9964	230.84					2.6239	0.350889
2.8875	3.46										2.9984	187.75					2.6245	0.347394
2.89	3.49										3.0004	363.63					2.62509	0.33961
2.8925	3.34										3.0042	320.7					2.62569	0.343106
2.895	3.29										3.0064	338.48					2.62629	0.37902
2.8975	3.14										3.0136	408.84					2.62688	0.373714
2.9	3.22										3.0176	524.89					2.62748	0.363054
2.9025	3.21										3.02106	410.75					2.62807	0.378658
2.905	3.32										3.02575	242.93					2.62867	0.453015
2.9075	3.28										3.02615	127.46					2.62927	0.350177
2.91	3.27										3.03064	318.33					2.62987	0.344255
2.9125	3.3										3.03532	343.74					2.63046	0.329842
2.915	3.49										3.03961	315.07					2.63106	0.288378
2.9175	3.41										3.04185	214.18					2.63166	0.305056
2.92	3.51										3.04409	500.27					2.63285	0.308004
2.9225	3.5										3.04857	256.81					2.63345	0.317838
2.925	3.5										3.05506	230.35					2.63405	0.328172
2.9275	3.33										3.06316	278.67					2.63464	0.352189
2.93	3.43										3.06544	70.05					2.63524	0.400511
2.9325	3.51										3.06722	192.48					2.63583	0.460446
2.935	3.31										3.06899	63.95					2.63643	0.427238
2.9375	3.18										3.07481	160.58					2.63703	0.532258
2.94	3.09										3.07886	125.68					2.63763	0.536832
2.9425	2.95										3.08266	100.96					2.63822	0.691142
2.945	2.95										3.08646	113.41					2.63879	0.654052
2.9475	3.06										3.09063	148.61					2.63936	0.695693
2.95	2.93										3.09532	100.58					2.63993	0.574839
2.9525	2.92										3.09563	58.12					2.6405	0.458128
2.955	3.16										3.10001	92.4					2.64107	0.419993
2.9575	3.23										3.10502	111.53					2.64163	0.405053
2.96	3.08										3.10971	111.97					2.64221	0.411744
2.9625	3.18										3.11441	44.23					2.64277	0.364144
2.965	3.16										3.11941	102.55					2.64334	0.377676
2.9675	3.35										3.12411	134.36					2.64391	0.399578
2.97	3.3										3.1288	219.46					2.64448	0.400764
2.9725	3.33										3.13193	118.1					2.64505	0.411647
2.975	3.48										3.13381	221.52					2.64561	0.444278
2.9775	3.43										3.13796	327.05					2.64618	0.498412
2.98	3.45										3.14209	293.24					2.64675	0.473544
2.9825	3.26										3.14643	178.2					2.64732	0.504018
2.985	3.07										3.15057	194.48					2.64789	0.47497
2.9875	3.15										3.15339	116.34					2.64846	0.4599
2.99	3.18										3.15557	82.36					2.64902	0.498066
2.9925	3.21										3.15774	98.21					2.6496	0.603101
2.995	3.2										3.15991	84.08					2.65021	0.484712
2.9975	3.22										3.16426	175.77					2.65093	0.376764
3	3.36										3.16861	90.73					2.65165	0.443542
3.005	3.44										3.17296	178.58					2.65236	0.427566
3.01	3.46										3.17758	76.52					2.65309	0.345588
3.015	3.52										3.17811	72.54					2.65381	0.317677
3.02	3.49										3.18286	63.34					2.65453	0.42977
3.025	3.32										3.18813	60.48					2.65525	0.331389
3.03	3.13										3.19341	121.76					2.65597	0.285063
3.035	3.09										3.19868	46.12					2.65669	0.276957
3.04	3.23										3.20396	53.23					2.65741	0.315174
3.045	3.31										3.20923	87.4					2.65812	0.257314
3.05	3.33										3.21451	56.03					2.65885	0.281415
3.055	3.14										3.21767	47.98					2.65957	0.319157
3.06	2.95										3.22505	35.28					2.66029	0.28885
3.065	3.05										3.23033	36.91					2.66101	0.279471
3.07	3.09										3.24088	43.98					2.66173	0.233822
3.075	3.1										3.24615	65.91					2.66245	0.229804
3.08	3.09										3.25143	86.15					2.66317	0.229212
3.085	2.94										3.25407	147.18					2.66389	0.235901
3.09	3.18										3.25723	73.84					2.66461	0.205683
3.095	3.18										3.25934	86.66					2.66533	0.238266
3.1	3.08										3.26462	65.91					2.66605	0.27147
3.105	3.06										3.26989	135.38					2.66677	0.258762
3.11	3.13										3.27516	70.04					2.66749	0.225226
3.115	3.22										3.28571	122.53					2.66821	0.242015
3.12	3.26										3.28809	188.37					2.66893	0.254925
3.125	3.34										3.29099	224.02					2.66965	0.242703
3.13	3.38										3.29389	183.91					2.67037	0.252802
3.135	3.45										3.29862	367.03					2.67109	0.281301
3.14	3.38										3.30306	298.74					2.67181	0.27083
3.145	3.35										3.3075	552.39					2.67253	0.310749
3.15	3.16										3.30972	229.53					2.67325	0.33065
3.155	2.95										3.31235	176.6					2.67397	0.292134
3.16	3.01										3.31861	175.02					2.67469	0.27947
3.165	3.04										3.32305	108.66					2.67541	0.312025
3.17	3.14										3.32749	219.2					2.67613	0.290612
3.175	3.19										3.33536	60.04					2.67685	0.305909
3.18	3.16										3.33919	290.06					2.67757	0.327398
3.185	3.08										3.34247	84.39					2.67829	0.363423
3.19	2.95										3.34742	18.72					2.67901	0.35672
3.195	3.09										3.35072	27.26					2.67973	0.374574
3.2	3.02										3.35938	84.47					2.68045	0.371368
3.205	3										3.36928	33.24					2.68117	0.443053
3.21	3.02										3.37546	49.59					2.68189	0.383071
3.215	3.2										3.38216	44.94					2.68261	0.473556
3.22	3.13										3.38755	41.74					2.68333	0.493611
3.225	3.21										3.39446	56.7					2.68405	0.518293
3.23	3.13										3.39727	47.7					2.68477	0.602702
3.235	3.24										3.40806	117.82					2.68549	0.471046
3.24	3.04										3.41194	180.73					2.68621	0.546596
3.245	3.04										3.41216	105.43					2.68693	0.634774
3.25	3.03										3.41345	119.85					2.68701	0.496887
3.255	3.17										3.41626	48.49					2.68709	0.544066
3.26	3.16										3.41648	93.33					2.68717	0.519471
3.265	3.32										3.41777	124.88					2.68725	0.454936
3.27	3.27										3.42058	56.31					2.68734	0.413589
3.275	3.33										3.42058	128.08					2.68741	0.374068
3.28	3.26										3.42187	103.49					2.6875	0.415424
3.285	3.4										3.42489	55.66					2.68758	0.434228
3.29	3.65										3.42489	109.19					2.68765	0.376754
3.295	3.74										3.42964	111.37					2.68774	0.498257
3.3	3.71										3.43353	303.74					2.68782	0.594626
3.305	3.42										3.43784	139.42					2.6879	0.554859
3.31	3.37										3.44475	62.69					2.68798	0.830873
3.315	3.22										3.44907	116.91					2.68806	0.806835
3.32	3.1										3.4577	80.75					2.68814	0.417987
3.325	3.2										3.46202	163.9					2.68822	0.325729
3.33	3.21										3.46633	115.59					2.6883	0.272051
3.335	3.25										3.47065	90.31					2.68839	0.247165
3.34	3.41										3.47497	102.05					2.68846	0.278429
3.345	3.31																2.68854	0.291678
3.35	3.18																2.68863	0.255646
3.355	3.22																2.68871	0.224021
3.36	3.17																2.68878	0.211914
3.365	3.11																2.68887	0.244392
3.37	3.15																2.68895	0.254878
3.375	3.35																2.68903	0.202611
3.38	3.35																2.68911	0.249207
3.385	3.25																2.68919	0.193021
3.39	3.16																2.68927	0.238166
3.395	3.08																2.68935	0.258011
3.4	3.13																2.68943	0.247745
3.405	3.14																2.68952	0.290192
3.41	3.08																2.68959	0.221716
3.415	2.99																2.68967	0.196105
3.42	3.1																2.68976	0.2077
3.425	3.2																2.68983	0.2193
3.43	3.11																2.68991	0.181115
3.435	2.9																2.69	0.20312
3.44	2.9																2.69008	0.179406
3.445	3.04																2.69016	0.185332
3.45	3.12																2.69024	0.212683
3.455	3.03																2.69032	0.196097
3.46	3.07																2.6904	0.173157
3.465	3.23																2.69048	0.185808
3.47	3.09																2.69161	0.181458
3.475	2.92																2.69275	0.161281
3.48	2.89																2.69388	0.161585
3.485	3																2.69501	0.173335
3.49	2.98																2.69614	0.178267
3.495	3.06																2.69727	0.168455
3.5	2.93																2.69841	0.185802
3.505	2.95																2.69954	0.156077
3.51	2.97																2.70067	0.167229
3.515	3.04																2.7018	0.165036
3.52	3.11																2.70293	0.194226
3.525	3.18																2.70407	0.174002
3.53	3.14																2.7052	0.155525
3.535	3.01																2.70633	0.160805
3.54	2.92																2.70746	0.203492
3.545	3.01																2.70859	0.172714
3.55	3.11																2.70972	0.197056
3.555	3.12																2.71086	0.224135
3.56	3.14																2.71199	0.195678
3.565	3.05																2.71312	0.16265
3.57	2.89																2.71425	0.188015
3.575	2.94																2.71538	0.255812
3.58	3.18																2.71652	0.189525
3.585	3.16																2.71878	0.27124
3.59	3.15																2.71991	0.259785
3.595	2.99																2.72104	0.27474
3.6	3																2.72218	0.312285
3.605	3.09																2.72331	0.295981
3.61	2.93																2.7273	0.156635
3.615	3.04																2.72987	0.141018
3.62	3.2																2.73244	0.13626
3.625	3.33																2.73503	0.130542
3.63	3.41																2.73761	0.12431
3.635	3.29																2.7402	0.134997
3.64	3.05																2.74277	0.122423
3.645	2.98																2.74534	0.106399
3.65	2.96																2.74793	0.118748
3.655	3.14																2.75051	0.114086
3.66	3.18																2.75308	0.133455
3.665	3.4																2.75567	0.112645
3.67	3.45																2.75825	0.111246
3.675	3.21																2.76084	0.125089
3.68	3.05																2.76341	0.109615
3.685	2.98																2.76598	0.120043
3.69	2.92																2.76857	0.11617
3.695	3.02																2.77115	0.111364
3.7	3.05																2.77372	0.123291
3.705	3.1																2.77631	0.122422
3.71	3.28																2.77888	0.125036
3.715	3.29																2.78147	0.144112
3.72	2.97																2.78405	0.129082
3.725	2.83																2.78662	0.134275
3.73	3																2.78921	0.139722
3.735	2.93																2.79178	0.145034
3.74	2.96																2.79436	0.155582
3.745	3.2																2.79695	0.196772
3.75	3.08																2.79908	0.243897
3.755	2.98																2.8007	0.32204
3.76	2.93																2.80232	0.336208
3.765	2.89																2.80393	0.364187
3.77	3.09																2.80556	0.366115
3.775	3.08																2.80717	0.396231
3.78	3.05																2.80879	0.447754
3.785	2.97																2.81041	0.310193
3.79	3.06																2.81203	0.334414
3.795	3.21																2.81365	0.269962
3.8	3																2.81527	0.190546
3.805	3.1																2.81688	0.239284
3.81	3.05																2.8185	0.197146
3.815	3																2.82012	0.211907
3.82	2.99																2.82173	0.189561
3.825	3.22																2.82336	0.182677
3.83	3.26																2.82497	0.187188
3.835	3.05																2.8266	0.189571
3.84	2.86																2.82821	0.196088
3.845	2.88																2.82983	0.262531
3.85	2.9																2.83145	0.2355
3.855	2.89																2.83307	0.211513
3.86	2.89																2.83468	0.236069
3.865	3.17																2.83631	0.258536
3.87	3.16																2.83792	0.237705
3.875	3.25																2.83954	0.25199
3.88	3.01																2.84116	0.244384
3.885	2.95																2.84277	0.234215
3.89	2.89																2.8444	0.270946
3.895	3.06																2.84601	0.250619
3.9	2.92																2.84763	0.278452
3.905	2.92																2.84925	0.270374
3.91	2.87																2.85087	0.233976
3.915	3.07																2.85249	0.224811
3.92	3.08																2.85411	0.216688
3.925	2.91																2.85572	0.218371
3.93	2.89																2.85735	0.215012
3.935	2.83																2.85896	0.218609
3.94	2.97																2.86057	0.242186
3.945	3.04																2.8622	0.213679
3.95	3.02																2.86381	0.212389
3.955	2.9																2.86544	0.203618
3.96	2.89																2.86705	0.186212
3.965	2.94																2.86867	0.181644
3.97	3.01																2.87029	0.180772
3.975	3.01																2.87191	0.198451
3.98	3.06																2.87352	0.186261
3.985	3.06																2.87515	0.183568
3.99	3.24																2.87676	0.188929
3.995	3.3																2.87838	0.187742
4	3.23																2.88	0.204508
4.005	3.16																2.88161	0.194223
4.01	2.96																2.88324	0.203952
4.015	2.95																2.88485	0.201776
4.02	3.07																2.88647	0.185238
4.025	3.02																2.88809	0.215535
4.03	3.12																2.88971	0.218729
4.035	3.17																2.89133	0.224348
4.04	3.2																2.89295	0.200952
4.045	3.16																2.89456	0.200518
4.05	3.06																2.89619	0.1892
4.055	3.06																2.8978	0.189518
4.06	3.1																2.89941	0.20846
4.065	3.01																2.90104	0.207654
4.07	3.08																2.90265	0.204414
4.075	3.02																2.90428	0.210142
4.08	3.01																2.90589	0.207535
4.085	3.03																2.90751	0.182001
4.09	3.07																2.90913	0.18867
4.095	3.07																2.91075	0.210526
4.1	2.87																2.91236	0.190101
4.105	2.88																2.91399	0.178728
4.11	2.87																2.9156	0.20434
4.115	2.91																2.91722	0.188144
4.12	2.94																2.91884	0.197059
4.125	3																2.92045	0.205663
4.13	2.82																2.92208	0.209438
4.135	2.98																2.92369	0.194359
4.14	2.92																2.92531	0.171614
4.145	2.98																2.92693	0.152122
4.15	3.11																2.92855	0.163858
4.155	3.16																2.93017	0.163857
4.16	3.11																2.93179	0.138899
4.165	3																2.9334	0.11949
4.17	3.06																2.93503	0.133218
4.175	2.99																2.93664	0.137415
4.18	2.87																2.98589	0.260161
4.185	2.86																2.9869	0.334081
4.19	2.95																2.98792	0.332147
4.195	3.04																2.98893	0.325528
4.2	3.11																2.98995	0.297796
4.205	3.04																2.99097	0.259516
4.21	3																2.99198	0.224605
4.215	2.85																2.993	0.195433
4.22	3																2.99401	0.190443
4.225	2.98																2.99503	0.162555
4.23	2.91																2.99604	0.159706
4.235	3.03																2.99706	0.15323
4.24	3.03																2.99807	0.149795
4.245	3.06																2.99909	0.141446
4.25	2.99																3.0001	0.133589
4.255	3.1																3.00112	0.122993
4.26	2.95																3.00214	0.139547
4.265	2.96																3.00315	0.132125
4.27	2.88																3.00417	0.137034
4.275	3.06																3.00518	0.140033
4.28	2.9																3.0062	0.145052
4.285	2.95																3.00721	0.135125
4.29	3.02																3.00823	0.148545
4.295	3.03																3.00924	0.142818
4.3	3.04																3.01026	0.142837
4.305	2.88																3.01127	0.140232
4.31	2.86																3.01229	0.146072
4.315	2.85																3.01331	0.16504
4.32	2.84																3.01432	0.174672
4.325	2.83																3.01534	0.172621
4.33	3																3.01635	0.175004
4.335	2.85																3.01737	0.156663
4.34	2.73																3.01838	0.149768
4.345	2.87																3.0194	0.161719
4.35	2.84																3.02041	0.132016
4.355	2.89																3.02143	0.143994
4.36	3.03																3.02244	0.15919
4.365	3.07																3.02346	0.133984
4.37	2.95																3.02447	0.134757
4.375	2.89																3.02549	0.155391
4.38	2.98																3.02651	0.14508
4.385	2.76																3.02752	0.1255
4.39	2.83																3.02854	0.147108
4.395	2.94																3.02955	0.152384
4.4	2.99																3.03057	0.144126
4.405	3.08																3.03158	0.126539
4.41	3.03																3.0326	0.133707
4.415	3.13																3.03361	0.15007
4.42	2.97																3.03463	0.142187
4.425	2.94																3.03564	0.148063
4.43	2.88																3.03666	0.165099
4.435	2.92																3.03768	0.139445
4.44	2.88																3.03869	0.162067
4.445	2.9																3.03971	0.144589
4.45	3.03																3.04072	0.134937
4.455	2.95																3.04174	0.153109
4.46	2.85																3.04275	0.157899
4.465	2.85																3.04377	0.148608
4.47	2.87																3.04478	0.129096
4.475	2.86																3.0458	0.137266
4.48	2.95																3.04681	0.113807
4.485	2.92																3.04783	0.120741
4.49	3.1																3.04885	0.137414
4.495	3.1																3.04986	0.122991
4.5	3.12																3.05088	0.140291
4.505	3.07																3.05189	0.12512
4.51	2.93																3.05291	0.148656
4.515	2.99																3.05392	0.175683
4.52	2.79																3.05494	0.162098
4.525	3.01																3.05595	0.168002
4.53	3.04																3.05697	0.169932
4.535	3.09																3.05798	0.15108
4.54	2.87																3.059	0.146528
4.545	2.81																3.06001	0.16631
4.55	2.88																3.06103	0.162423
4.555	2.9																3.06205	0.158467
4.56	3.02																3.06306	0.135469
4.565	2.93																3.06408	0.163182
4.57	2.98																3.06509	0.144058
4.575	3.16																3.06611	0.149389
4.58	3.11																3.06712	0.134208
4.585	3.1																3.06814	0.159191
4.59	3																3.06915	0.106473
4.595	3																3.07017	0.119524
4.6	2.98																3.07118	0.103478
4.605	3.09																3.0722	0.0897877
4.61	3.14																3.07322	0.114379
4.615	3.05																3.07423	0.125378
4.62	3.04																3.07525	0.119764
4.625	3.01																3.07626	0.106978
4.63	3.02																3.07728	0.10226
4.635	2.95																3.07829	0.131089
4.64	2.95																3.07931	0.140566
4.645	2.93																3.08032	0.131448
4.65	3.09																3.08134	0.144921
4.655	3.13																3.08235	0.140666
4.66	2.88																3.08337	0.118263
4.665	2.97																3.08439	0.132982
4.67	2.86																3.0854	0.146717
4.675	2.92																3.08642	0.121784
4.68	2.86																3.08743	0.124238
4.685	3.06																3.08845	0.112685
4.69	3.17																3.08946	0.117583
4.695	3.08																3.09048	0.110804
4.7	3.13																3.09149	0.0981152
4.705	2.97																3.09251	0.109816
4.71	2.92																3.09352	0.132163
4.715	3.03																3.09454	0.128527
4.72	2.95																3.09555	0.117814
4.725	3.13																3.09657	0.12318
4.73	3.14																3.09759	0.123612
4.735	3.09																3.0986	0.130588
4.74	2.91																3.09962	0.122902
4.745	2.96																3.10063	0.117528
4.75	3.04																3.10165	0.126635
4.755	2.86																3.10266	0.135074
4.76	2.92																3.10368	0.122415
4.765	3																3.10469	0.129258
4.77	3.2																3.11383	0.156679
4.775	3.17																3.11485	0.188135
4.78	3																3.11586	0.211854
4.785	2.99																3.11688	0.181207
4.79	2.93																3.11789	0.217093
4.795	2.96																3.11891	0.210156
4.8	2.99																3.11993	0.221805
4.805	2.99																3.12094	0.246602
4.81	3.15																3.12196	0.262178
4.815	3.15																3.12297	0.303136
4.82	3.03																3.12399	0.274616
4.825	2.83																3.125	0.267743
4.83	2.85																3.12602	0.289093
4.835	2.96																3.12703	0.262851
4.84	3.04																3.12805	0.225908
4.845	3.24																3.12906	0.131009
4.85	3.3																3.13008	0.14383
4.855	3.08																3.13109	0.190489
																	3.13211	0.213687
																	3.13313	0.170365
																	3.13414	0.140289
																	3.13516	0.167434
																	3.13617	0.154724
																	3.13719	0.127379
																	3.1382	0.184898
																	3.13922	0.14148
																	3.14023	0.153879
																	3.14125	0.134128
																	3.14226	0.171811
																	3.14328	0.106988
																	3.1443	0.11456
																	3.14531	0.110627
																	3.14633	0.105038
																	3.14734	0.117343
																	3.14836	0.124037
																	3.14937	0.13348
																	3.15039	0.181946
																	3.15118	0.21026
																	3.15188	0.196707
																	3.15258	0.225659
																	3.15327	0.2331
																	3.15397	0.189944
																	3.15466	0.156995
																	3.15536	0.219968
																	3.15605	0.221149
																	3.15675	0.246454
																	3.15744	0.223117
																	3.15814	0.22246
																	3.15883	0.270487
																	3.15953	0.244608
																	3.16022	0.228025
																	3.16092	0.240698
																	3.16161	0.194127
																	3.16231	0.177046
																	3.16301	0.175172
																	3.1637	0.214646
																	3.1644	0.209206
																	3.16509	0.197365
																	3.16579	0.187307
																	3.16648	0.198696
																	3.1936	0.195757
																	3.1943	0.169875
																	3.19499	0.146828
																	3.19569	0.136963
																	3.19638	0.111627
																	3.19708	0.146584
																	3.19777	0.183736
																	3.19847	0.182063
																	3.19916	0.165932
																	3.19986	0.183046
																	3.20056	0.158608
																	3.20125	0.132367
																	3.20195	0.139221
																	3.20264	0.170385
																	3.20334	0.159405
																	3.20403	0.168877
																	3.20473	0.199819
																	3.20542	0.186036
																	3.20612	0.197023
																	3.20681	0.211791
																	3.20751	0.184956
																	3.2082	0.190547
																	3.2089	0.169576
																	3.20959	0.168087
																	3.21029	0.170409
																	3.21099	0.163787
																	3.21168	0.17076
																	3.21238	0.168155
																	3.21307	0.143901
																	3.21377	0.178257
																	3.21446	0.158922
																	3.21516	0.1586
																	3.21585	0.158059
																	3.21655	0.170362
																	3.21724	0.169402
																	3.21794	0.163348
																	3.21863	0.159792
																	3.21933	0.172207
																	3.22003	0.19587
																	3.22072	0.16694
																	3.22142	0.143139
																	3.22211	0.159514
																	3.22281	0.169201
																	3.2235	0.177472
																	3.2242	0.203994
																	3.22489	0.188544
																	3.22907	0.194151
																	3.22976	0.24738
																	3.23046	0.220958
																	3.23115	0.227262
																	3.23185	0.225459
																	3.23254	0.223755
																	3.23324	0.224359
																	3.23393	0.245114
																	3.23463	0.247854
																	3.23532	0.244377
																	3.23602	0.246512
																	3.23671	0.283977
																	3.23741	0.257878
																	3.2381	0.313462
																	3.2388	0.268836
																	3.2395	0.267467
																	3.24019	0.236738
																	3.24089	0.228051
																	3.24158	0.220789
																	3.24228	0.250484
																	3.24297	0.238452
																	3.24367	0.239306
																	3.24436	0.218638
																	3.24506	0.215656
																	3.24575	0.208857
																	3.24645	0.227997
																	3.24714	0.233827
																	3.24784	0.198464
																	3.24854	0.223102
																	3.24923	0.224856
																	3.24993	0.243451
																	3.25062	0.221308
																	3.25132	0.231316
																	3.25201	0.218874
																	3.25271	0.209974
																	3.2534	0.234021
																	3.2541	0.235011
																	3.25479	0.219653
																	3.25549	0.258186
																	3.25618	0.273138
																	3.25688	0.277727
																	3.25757	0.340957
																	3.25827	0.322685
																	3.25897	0.300031
																	3.25966	0.32238
																	3.26036	0.306757
																	3.26105	0.313646
																	3.26175	0.292685
																	3.26244	0.298301
																	3.26314	0.271366
																	3.26383	0.291134
																	3.26453	0.262833
																	3.26522	0.257674
																	3.26592	0.20712
																	3.26661	0.237743
																	3.26731	0.264703
																	3.26801	0.213249
																	3.2687	0.222122
																	3.2694	0.215002
																	3.27009	0.200212
																	3.27079	0.202244
																	3.27148	0.202205
																	3.27218	0.193216
																	3.27287	0.196497
																	3.27357	0.165719
																	3.27426	0.19164
																	3.27496	0.208373
																	3.27565	0.200704
																	3.27635	0.203807
																	3.27704	0.180832
																	3.27774	0.178555
																	3.27844	0.193795
																	3.27913	0.186715
																	3.27983	0.191002
																	3.28052	0.193288
																	3.28122	0.143364
																	3.28213	0.13219
																	3.28309	0.125706
																	3.28406	0.144025
																	3.28502	0.139501
																	3.28599	0.153303
																	3.28695	0.153616
																	3.28792	0.168729
																	3.28888	0.186576
																	3.28985	0.175295
																	3.29081	0.206155
																	3.29178	0.231165
																	3.29274	0.23523
																	3.29371	0.273711
																	3.29467	0.278504
																	3.29564	0.345007
																	3.2966	0.329353
																	3.29756	0.34418
																	3.29853	0.392782
																	3.29949	0.461221
																	3.30046	0.427259
																	3.30142	0.413534
																	3.30239	0.375198
																	3.30335	0.372104
																	3.30432	0.311697
																	3.30528	0.224502
																	3.30625	0.207988
																	3.30721	0.19921
																	3.30818	0.211121
																	3.30914	0.21558
																	3.31011	0.201468
																	3.31107	0.227982
																	3.31204	0.233252
																	3.313	0.22622
																	3.31397	0.224973
																	3.31493	0.173114
																	3.3161	0.129689
																	3.31765	0.134967
																	3.31919	0.134937
																	3.32074	0.150874
																	3.32228	0.151814
																	3.32383	0.150912
																	3.32537	0.150059
																	3.32692	0.153681
																	3.32846	0.169998
																	3.33001	0.199165
																	3.33155	0.242979
																	3.3331	0.218554
																	3.33464	0.233095
																	3.33619	0.24759
																	3.33773	0.227472
																	3.33928	0.203337
																	3.34082	0.17264
																	3.34237	0.171607
																	3.34392	0.164128
																	3.34546	0.158013
																	3.34701	0.153716
																	3.34855	0.152572
																	3.3501	0.154153
																	3.35164	0.174081
																	3.35319	0.186498
																	3.35473	0.195429
																	3.35628	0.204039
																	3.35782	0.197152
																	3.35937	0.209663
																	3.36091	0.216208
																	3.36246	0.223455
																	3.364	0.238059
																	3.36555	0.253611
																	3.36709	0.267409
																	3.36864	0.23892
																	3.37018	0.22376
																	3.37173	0.190208
																	3.37327	0.191535
																	3.37482	0.174922
																	3.37636	0.126345
																	3.37791	0.152218
																	3.37945	0.177331
																	3.381	0.162857
																	3.38254	0.167219
																	3.38409	0.149733
																	3.38563	0.129973
																	3.38718	0.146857
																	3.38872	0.139751
																	3.39027	0.172079
																	3.39181	0.144629
																	3.39336	0.123507
																	3.3949	0.133999
																	3.39645	0.146816
																	3.39799	0.152474
																	3.39954	0.138182
																	3.40109	0.136953
																	3.40263	0.13305
																	3.40418	0.122559
																	3.40572	0.140254
																	3.40727	0.153665
																	3.40881	0.146307
																	3.41036	0.147773
																	3.4119	0.136746
																	3.41345	0.150257
																	3.41499	0.146301
																	3.41654	0.138876
																	3.41808	0.1333
																	3.41963	0.142165
																	3.42117	0.141076
																	3.42272	0.116076
																	3.42426	0.114033
																	3.42581	0.121621
																	3.42735	0.124598
																	3.4289	0.113543
																	3.43044	0.0935414
																	3.43199	0.102173
																	3.43353	0.118982
																	3.43508	0.118185
																	3.43662	0.123127
																	3.43811	0.117576
																	3.43956	0.140953
																	3.44102	0.138463
																	3.44247	0.131799
																	3.44392	0.138689
																	3.44537	0.129631
																	3.44683	0.165548
																	3.44828	0.147667
																	3.44973	0.140869
																	3.45118	0.140307
																	3.45264	0.145165
																	3.45409	0.15006
																	3.45554	0.162358
																	3.45699	0.146663
																	3.45844	0.15873
																	3.4599	0.166363
																	3.46135	0.150205
																	3.4628	0.160121
																	3.46425	0.145162
																	3.46571	0.165494
																	3.46716	0.147546
																	3.46861	0.156957
																	3.47006	0.156839
																	3.47152	0.151348
																	3.47297	0.155768
																	3.47442	0.168131
																	3.47587	0.153735
																	3.47733	0.155513
																	3.47878	0.155076
																	3.48023	0.153925
																	3.48168	0.166587
																	3.48313	0.147276
																	3.48459	0.162464
																	3.48604	0.165366
																	3.48749	0.139801
																	3.48894	0.151812
																	3.4904	0.150744
																	3.49185	0.16889
																	3.4933	0.149693
																	3.49475	0.166532
																	3.49621	0.186597
																	3.49766	0.172391
																	3.49911	0.1787
																	3.50056	0.196083
																	3.50201	0.209231
																	3.50347	0.224789
																	3.50492	0.206999
																	3.50637	0.201608
																	3.50782	0.214858
																	3.50928	0.217012
																	3.51073	0.210679
																	3.51218	0.188143
																	3.51363	0.161129
																	3.51509	0.167118
																	3.51654	0.175317
																	3.51799	0.15895
																	3.51944	0.151396
																	3.5209	0.162907
																	3.52235	0.163745
																	3.5238	0.16788
																	3.52525	0.164187
																	3.5267	0.152384
																	3.52816	0.182439
																	3.52961	0.174612
																	3.53106	0.171266
																	3.53251	0.18368
																	3.53397	0.199195
																	3.53542	0.1895
																	3.53687	0.202899
																	3.53832	0.211166
																	3.53978	0.187224
																	3.54123	0.184282
																	3.54268	0.20509
																	3.54413	0.206563
																	3.54558	0.227741
																	3.54704	0.242098
																	3.54849	0.245633
																	3.54994	0.245923
																	3.55139	0.249692
																	3.55285	0.225076
																	3.5543	0.217363
																	3.55575	0.241648
																	3.5572	0.224083
																	3.55866	0.209383
																	3.56011	0.209256
																	3.56156	0.194604
																	3.56301	0.18006
																	3.56447	0.155479
																	3.56592	0.145609
																	3.56737	0.150297
																	3.56882	0.138103
																	3.57027	0.144443
																	3.57173	0.14581
																	3.57318	0.125494
																	3.57463	0.137639
																	3.57608	0.120656
																	3.57754	0.0935008
																	3.57899	0.0901789
																	3.58044	0.104175
																	3.58189	0.113947
																	3.58335	0.105855
																	3.5848	0.119332
																	3.58625	0.115354
																	3.5877	0.111099
																	3.58915	0.106438
																	3.59061	0.106093
																	3.59206	0.0927979
																	3.59787	0.136497
																	3.59932	0.129683
																	3.60077	0.130643
																	3.60223	0.139964
																	3.60368	0.142297
																	3.60513	0.155226
																	3.60658	0.158933
																	3.60803	0.153107
																	3.60949	0.16332
																	3.61087	0.226894
																	3.61195	0.263197
																	3.61304	0.241319
																	3.61412	0.28509
																	3.6152	0.287743
																	3.61629	0.283672
																	3.61737	0.275166
																	3.61846	0.250512
																	3.61954	0.233202
																	3.62063	0.217857
																	3.62171	0.191342
																	3.62279	0.19689
																	3.62388	0.193331
																	3.62496	0.187866
																	3.62605	0.189663
																	3.62713	0.173126
																	3.62822	0.178703
																	3.6293	0.15657
																	3.63038	0.171776
																	3.63147	0.168073
																	3.63255	0.162732
																	3.63364	0.163651
																	3.63472	0.174994
																	3.63581	0.160138
																	3.63689	0.140251
																	3.63797	0.136767
																	3.63906	0.155169
																	3.64014	0.155699
																	3.64123	0.159364
																	3.64231	0.162646
																	3.64339	0.148214
																	3.64448	0.13977
																	3.64556	0.177486
																	3.64665	0.14711
																	3.64773	0.153896
																	3.64882	0.150259
																	3.6499	0.154737
																	3.65098	0.137912
																	3.65207	0.14892
																	3.65315	0.131013
																	3.65424	0.15135
																	3.65532	0.150745
																	3.65641	0.118251
																	3.65749	0.160687
																	3.65857	0.136851
																	3.65966	0.159296
																	3.66074	0.181683
																	3.66183	0.167297
																	3.66291	0.16928
																	3.66399	0.159231
																	3.66508	0.173611
																	3.66616	0.188319
																	3.66725	0.183167
																	3.66833	0.192374
																	3.66942	0.220407
																	3.6705	0.197226
																	3.67158	0.202211
																	3.67267	0.172947
																	3.67375	0.173693
																	3.67484	0.189819
																	3.67592	0.175321
																	3.67701	0.179015
																	3.67809	0.183006
																	3.67917	0.180154
																	3.68026	0.170399
																	3.68134	0.179298
																	3.68243	0.166058
																	3.68351	0.167777
																	3.6846	0.154044
																	3.68568	0.154858
																	3.68676	0.142869
																	3.6911	0.225113
																	3.69218	0.209183
																	3.69327	0.204592
																	3.69435	0.215367
																	3.69544	0.226103
																	3.69652	0.191333
																	3.69761	0.18884
																	3.69869	0.186008
																	3.69977	0.187624
																	3.70086	0.168821
																	3.70194	0.160172
																	3.70306	0.139579
																	3.70423	0.151728
																	3.7054	0.154495
																	3.70658	0.156257
																	3.70775	0.166106
																	3.70892	0.156377
																	3.71009	0.153151
																	3.71126	0.17342
																	3.71243	0.156752
																	3.7136	0.165397
																	3.71477	0.158097
																	3.71594	0.166162
																	3.71711	0.159259
																	3.71829	0.123177
																	3.71946	0.131185
																	3.72063	0.133772
																	3.7218	0.139731
																	3.72297	0.142649
																	3.72414	0.142429
																	3.72531	0.159323
																	3.72648	0.14197
																	3.72765	0.150594
																	3.72883	0.135671
																	3.73	0.135348
																	3.73117	0.126165
																	3.73234	0.136481
																	3.73351	0.125882
																	3.73468	0.132638
																	3.73585	0.131882
																	3.73702	0.106637
																	3.73819	0.134398
																	3.73936	0.136134
																	3.74054	0.118217
																	3.74171	0.135936
																	3.74288	0.14143
																	3.74405	0.120216
																	3.74522	0.113151
																	3.74639	0.123291
																	3.74756	0.108463
																	3.74873	0.131945
																	3.7499	0.110147
																	3.75108	0.11195
																	3.75225	0.119297
																	3.75342	0.128725
																	3.75459	0.120318
																	3.75576	0.112348
																	3.75693	0.125569
																	3.7581	0.148607
																	3.75927	0.138658
																	3.76044	0.134498
																	3.76161	0.142577
																	3.76279	0.147197
																	3.76396	0.148285
																	3.76864	0.121495
																	3.76981	0.128635
																	3.77098	0.141109
																	3.77215	0.148737
																	3.77333	0.12091
																	3.7745	0.137955
																	3.77567	0.128204
																	3.77684	0.134196
																	3.77801	0.116383
																	3.77918	0.123061
																	3.78035	0.1156
																	3.78152	0.149429
																	3.78269	0.125912
																	3.78386	0.108171
																	3.78504	0.106011
																	3.78621	0.116032
																	3.78738	0.116074
																	3.78855	0.125226
																	3.78972	0.125781
																	3.79089	0.112858
																	3.79206	0.13844
																	3.79323	0.154955
																	3.7944	0.155072
																	3.79558	0.146236
																	3.79675	0.15
																	3.79792	0.145514
																	3.79909	0.140358
																	3.80026	0.154077
																	3.80143	0.148764
																	3.8026	0.157501
																	3.80377	0.145948
																	3.80494	0.150042
																	3.80611	0.150122
																	3.80736	0.122435
																	3.80892	0.115834
																	3.81048	0.107125
																	3.81205	0.100156
																	3.81361	0.111142
																	3.81518	0.101291
																	3.81674	0.098936
																	3.8183	0.118593
																	3.81987	0.10083
																	3.82143	0.0929746
																	3.823	0.0963791
																	3.82456	0.0942092
																	3.82612	0.0922137
																	3.82769	0.0945448
																	3.82925	0.0915706
																	3.83082	0.0944297
																	3.83238	0.0945333
																	3.83395	0.0826194
																	3.83551	0.0872315
																	3.83707	0.10079
																	3.83864	0.0981422
																	3.8402	0.0863303
																	3.84177	0.0808387
																	3.84333	0.0791172
																	3.84489	0.0840864
																	3.84646	0.0840486
																	3.84802	0.0813614
																	3.84959	0.0675884
																	3.85115	0.0762728
																	3.85271	0.0838914
																	3.85428	0.075716
																	3.85584	0.084062
																	3.85741	0.0737922
																	3.85897	0.0836718
																	3.86053	0.0871671
																	3.8621	0.0701683
																	3.86366	0.0881326
																	3.86523	0.100512
																	3.86679	0.101147
																	3.86835	0.099762
																	3.86992	0.100596
																	3.87148	0.1046
																	3.8793	0.104016
																	3.88087	0.104095
																	3.88243	0.10522
																	3.88399	0.103644
																	3.88556	0.0982549
																	3.88712	0.093644
																	3.88869	0.116856
																	3.89025	0.112991
																	3.89181	0.105238
																	3.89338	0.107627
																	3.89494	0.0977031
																	3.89651	0.0934876
																	3.89807	0.0949254
																	3.89964	0.097722
																	3.9012	0.0991769
																	3.90276	0.0962628
																	3.90433	0.0946561
																	3.90589	0.0846498
																	3.90746	0.0838878
																	3.90902	0.0960074
																	3.91058	0.0973644
																	3.91215	0.0912893
																	3.91371	0.0957303
																	3.91528	0.0924854
																	3.91684	0.113336
																	3.9184	0.111279
																	3.91997	0.10973
																	3.92153	0.121334
																	3.9231	0.123113
																	3.92466	0.10842
																	3.92622	0.110333
																	3.92779	0.100217
																	3.92935	0.102025
																	3.93092	0.113002
																	3.93248	0.106596
																	3.93404	0.112565
																	3.93561	0.102474
																	3.93717	0.0922853
																	3.93874	0.102083
																	3.9403	0.0988686
																	3.94186	0.105617
																	3.94343	0.108682
																	3.94499	0.088364
																	3.94656	0.0773954
																	3.94812	0.0895341
																	3.94968	0.097176
																	3.95125	0.0748666
																	3.95281	0.0875603
																	3.95438	0.0839029
																	3.95594	0.0935517
																	3.95751	0.0788755
																	3.95907	0.0762917
																	3.96063	0.0832858
																	3.9622	0.0796711
																	3.96376	0.0790556
																	3.96533	0.0927459
																	3.96689	0.104252
																	3.96845	0.104131
																	3.97002	0.109842
																	3.97158	0.105316
																	3.97325	0.108682
																	3.97504	0.121307
																	3.97863	0.11118
																	3.97906	0.116363
																	3.97948	0.126349
																	3.97991	0.110049
																	3.98034	0.115993
																	3.98075	0.121347
																	3.98118	0.111946
																	3.98161	0.121146
																	3.98202	0.123888
																	3.98245	0.111486
																	3.98289	0.133693
																	3.98332	0.132324
																	3.98373	0.142029
																	3.98416	0.137262
																	3.98459	0.141712
																	3.985	0.141342
																	3.98543	0.146076
																	3.98586	0.122639
																	3.98628	0.111762
																	3.98671	0.114388
																	3.98714	0.115811
																	3.98755	0.106567
																	3.98798	0.118729
																	3.98841	0.115895
																	3.98883	0.117657
																	3.98926	0.111196
																	3.98969	0.120275
																	3.9901	0.139458
																	3.99053	0.142675
																	3.99478	0.201511
																	3.99742	0.198911
																	4.00004	0.196279

## Sheet: T3-Fig3_MagneticRecords
Sample Name	Recompressed Depth	Age	Mass Avgeraged Susceptibility, (χ)	XARM	XARM/SIRM	SIRM	S300	HIRM
(Core # - Section - Mid)	(mbsf)	(Ma)	(m3/kg)	(m^3/kg)	(m/A)	(Am^2/kg)	(Dimensionless)	(Am^2/kg)
c13-4-083	114.3	2.45822	1.38518e-06	1.98654e-07	4.25887e-05	0.00466448	0.96157	0.000179254
c13-4-114	114.597	2.46978	-1.4243e-08	2.43187e-08	2.58297e-05	0.000941503	0.865257	0.000126861
c13-4-116	114.616	2.47052	6.54036e-07	2.00867e-08	2.2679e-05	0.000885697	0.885323	0.000101569
c13-4-126.5	114.717	2.47444	1.74379e-08	1.18366e-08	1.49978e-05	0.00078922	0.851125	0.000117495
c13-4-134	114.789	2.47728	4.97638e-08	8.80945e-09	1.86379e-05	0.000472664	0.965448	1.63313e-05
c13-5-007	115.009	2.48196	-6.32599e-08	1.15635e-08	1.53444e-05	0.000753598	0.924562	5.68496e-05
c13-5-015.5	115.09	2.48303	1.2788e-07	1.15632e-08	1.3218e-05	0.000874811	0.888641	9.74182e-05
c13-5-034	115.267	2.48536	3.31363e-07	1.69631e-08	1.4153e-05	0.00119855	0.896058	0.00012458
c13-5-077.5	115.683	2.49084	2.46428e-06	1.19902e-07	1.88159e-05	0.00637239	0.945697	0.00034604
c13-5-086.5	115.769	2.49195	7.87034e-08	2.66396e-08	1.51757e-05	0.00175541	0.849214	0.000264691
c13-5-096.5	115.865	2.49376	2.75329e-08	9.09012e-09	1.89617e-05	0.000479394	0.930704	3.32203e-05
c13-5-106.5	115.961	2.49602	-6.85433e-08	1.41171e-08	2.19757e-05	0.000642395	0.860097	8.98727e-05
c13-5-109	115.985	2.49657	-1.29488e-07	1.46281e-08	1.97817e-05	0.000739475	0.849178	0.000111529
c13-5-115.5	116.047	2.49802	-6.45689e-08	1.28282e-08	1.71444e-05	0.000748247	0.843235	0.000117299
c13-5-122	116.109	2.49947	1.61213e-07	1.40705e-08	1.545e-05	0.000910709	0.832122	0.000152888
c13-5-148	116.358	2.50525	-1.13985e-07	3.51131e-09	1.57854e-05	0.00022244	0.860376	3.10579e-05
c13-6-009	116.463	2.5077	-2.04509e-07	4.07668e-09	1.48808e-05	0.000273956	0.858304	3.88186e-05
c13-6-014.5	116.516	2.50892	-3.36231e-07	2.31999e-09	1.20015e-05	0.000193309	0.781321	4.22725e-05
c13-6-018.5	116.554	2.50981	-2.67547e-07	3.71257e-09	1.256e-05	0.000295587	0.79881	5.94691e-05
c13-6-023.5	116.602	2.5109	-1.40682e-07	4.20484e-09	2.13463e-05	0.000196982	0.932766	1.32438e-05
c13-6-026	116.626	2.51144	-1.57931e-08	4.72788e-09	1.34591e-05	0.000351278	0.894921	3.69118e-05
c13-6-035	116.712	2.51326	1.31711e-07	7.21792e-09	1.31363e-05	0.000549462	0.90889	5.00612e-05
c13-6-066	117.009	2.51897	1.19414e-07	9.37727e-09	1.59756e-05	0.000586976	0.894602	6.18662e-05
c13-6-067	117.018	2.51916	1.36466e-07	7.26636e-09	1.5918e-05	0.000456488	0.906691	4.25944e-05
c13-6-073.5	117.08	2.52035	1.91634e-07	9.78264e-09	1.58888e-05	0.000615694	0.89645	6.3755e-05
c13-6-107	117.401	2.52647	2.04971e-07	9.30879e-09	1.78167e-05	0.000522475	0.951374	2.54059e-05
c13-7-007.5	117.884	2.5357	5.00847e-07	1.63427e-08	1.65831e-05	0.000985505	0.905543	9.30875e-05
c13-7-015.5	117.961	2.53716	5.88234e-07	3.0198e-08	1.70482e-05	0.00177133	0.901345	0.000174751
c13-7-026	118.061	2.53908	4.21903e-07	1.15155e-08	1.58329e-05	0.000727314	0.889634	8.02709e-05
c13-7-035.5	118.152	2.54101	2.22024e-08	1.24009e-08	1.55043e-05	0.000799841	0.8427	0.000125815
c13-7-043.5	118.229	2.54281	-1.32128e-08	6.85174e-09	1.99751e-05	0.000343014	0.942624	1.96809e-05
c13-7-047	118.262	2.5436	-2.60441e-07	7.80715e-09	1.67395e-05	0.000466391	0.860574	6.5027e-05
c14-1-007	118.766	2.55588	1.20985e-08	1.09349e-08	1.82339e-05	0.0005997	0.859854	8.40453e-05
c14-1-013.5	118.828	2.55752	-1.07853e-07	8.92166e-09	1.49888e-05	0.000595221	0.811228	0.000112361
c14-1-017.5	118.865	2.55853	1.24585e-07	1.6453e-08	1.59502e-05	0.00103152	0.874966	0.000128976
c14-1-073	119.39	2.5725	2.23891e-07	1.50003e-08	1.69922e-05	0.000882772	0.825386	0.000154145
c14-1-077	119.428	2.57353	2.18377e-08	6.40608e-08	2.65875e-05	0.00240943	0.840892	0.000383359
c14-1-079.5	119.451	2.57418	5.13917e-07	6.26676e-08	3.44518e-05	0.001819	0.943495	0.000102782
c14-1-083.5	119.489	2.5752	3.13725e-07	6.40241e-08	3.29146e-05	0.00194516	0.87644	0.000240345
c14-1-086.5	119.518	2.57597	2.05021e-07	3.19545e-08	2.50912e-05	0.00127353	0.85033	0.00019061
c14-1-094	119.588	2.5779	7.20201e-07	1.53913e-08	1.84174e-05	0.000835693	0.794017	0.000172138
c14-1-146	120.08	2.59122	2.67485e-07	1.05308e-08	2.49614e-05	0.000421884	0.896401	4.37067e-05
c14-1-148	120.099	2.59173	2.86215e-07	1.27374e-08	2.25359e-05	0.000565205	0.881042	6.72359e-05
c14-2-007	120.184	2.59401	3.35673e-07	1.50408e-08	2.27932e-05	0.000659883	0.849353	9.94096e-05
c14-2-014	120.25	2.59554	3.95183e-07	1.09549e-08	2.06804e-05	0.000529725	0.933582	3.51833e-05
c14-2-016.5	120.274	2.596	3.85322e-07	1.1091e-08	1.88171e-05	0.000589411	0.844703	9.15337e-05
c14-2-027	120.373	2.59787	4.1653e-07	7.53491e-09	1.29612e-05	0.000581345	0.838315	9.3995e-05
c14-2-034.5	120.444	2.59919	4.13662e-07	8.83857e-09	1.45127e-05	0.000609022	0.872368	7.77309e-05
c14-2-038	120.477	2.59981	4.25898e-07	8.21739e-09	1.32977e-05	0.000617954	0.827139	0.00010682
c14-2-041	120.505	2.60034	3.83251e-07	8.46967e-09	1.37303e-05	0.000616861	0.879916	7.40752e-05
c14-2-058.5	120.671	2.60343	9.66526e-07	2.17454e-08	1.28779e-05	0.00168858	0.888184	0.000188811
c14-2-064.5	120.727	2.60449	6.85138e-07	1.52361e-08	1.32021e-05	0.00115406	0.828885	0.000197477
c14-2-096.5	121.03	2.61015	8.69429e-07	2.39731e-08	1.85704e-05	0.00129093	0.951512	6.25951e-05
c14-2-106.5	121.124	2.61191	6.90882e-07	2.40229e-08	1.73217e-05	0.00138687	0.861003	0.00019277
c14-2-114	121.195	2.61324	5.84389e-07	2.32504e-08	1.95024e-05	0.00119218	0.847726	0.000181539
c14-2-118	121.233	2.61394	5.01785e-07	2.12708e-08	2.02815e-05	0.00104878	0.845056	0.000162501
c14-2-122.5	121.276	2.61474	5.63676e-07	1.97135e-08	1.67734e-05	0.00117528	0.767169	0.000273641
c14-2-128.5	121.332	2.61605	6.55614e-07	2.94677e-08	1.96931e-05	0.00149635	0.810714	0.000283239
c14-2-134	121.384	2.61732	6.422e-07	3.64677e-08	2.30999e-05	0.00157869	0.855832	0.000227596
c14-3-034	121.857	2.62888	3.66008e-07	1.12033e-08	1.83713e-05	0.000609829	0.913007	5.30506e-05
c14-3-055.5	122.06	2.63385	6.80222e-07	2.16438e-08	1.85703e-05	0.00116551	0.861687	0.000161205
c14-3-061	122.112	2.63512	4.8497e-07	1.96955e-08	2.21153e-05	0.000890582	0.86083	0.000123942
c14-3-067	122.169	2.63654	6.68696e-07	2.40597e-08	1.80134e-05	0.00133566	0.875453	0.000166351
c14-3-075	122.244	2.63848	4.34141e-07	8.60177e-09	1.57715e-05	0.000545401	0.82222	9.69615e-05
c14-3-084.5	122.334	2.64084	4.86631e-07	1.58151e-08	1.80557e-05	0.000875907	0.85232	0.000129354
c14-3-087	122.358	2.64147	6.71091e-07	2.6173e-08	2.65888e-05	0.000984362	0.908242	9.03232e-05
c14-3-119	122.66	2.64958	5.67847e-07	1.36709e-08	1.98966e-05	0.000687096	0.951622	3.324e-05
c14-3-125	122.717	2.65108	6.38597e-07	2.15426e-08	1.89131e-05	0.00113903	0.897295	0.000116984
c14-3-127	122.736	2.65155	7.02675e-07	2.13146e-08	1.78018e-05	0.00119733	0.864754	0.000161934
c14-3-134	122.802	2.65316	5.27867e-07	1.38121e-08	1.59013e-05	0.000868616	0.817133	0.000158842
c14-3-136.5	122.826	2.65371	3.894e-07	9.6091e-09	2.11116e-05	0.000455157	0.88288	5.33081e-05
c14-3-144	122.897	2.65534	2.88336e-07	1.14052e-08	2.63329e-05	0.000433116	0.89312	4.62915e-05
c14-4-055	123.473	2.66823	1.34574e-07	7.97072e-09	2.56167e-05	0.000311153	0.939006	1.89784e-05
c14-4-096.5	123.865	2.677	2.25025e-07	5.47406e-09	1.42869e-05	0.000383152	0.780117	8.42489e-05
c14-4-104	123.936	2.67857	2.25308e-07	5.43423e-09	1.8057e-05	0.000300949	0.858089	4.27079e-05
c14-4-117	124.059	2.68088	3.09006e-07	5.16966e-09	1.06024e-05	0.000487593	0.725247	0.000133968
c14-4-123	124.116	2.68176	3.66403e-07	4.07764e-09	9.03073e-06	0.00045153	0.72802	0.000122807
c14-4-126.5	124.149	2.68227	2.91507e-07	9.0674e-09	1.80593e-05	0.000502091	0.873577	6.34758e-05
c14-4-134.5	124.225	2.68341	2.89027e-07	9.12481e-09	2.07873e-05	0.000438961	0.887652	4.93163e-05
c14-4-136	124.239	2.68363	3.37406e-07	1.00162e-08	2.30794e-05	0.000433989	0.959041	1.77757e-05
c14-5-014	124.503	2.68764	4.10891e-07	1.08127e-08	1.60744e-05	0.000672667	0.878889	8.14672e-05
c14-5-017	124.532	2.68807	4.8999e-07	9.62894e-09	1.7655e-05	0.000545394	0.869404	7.12264e-05
c14-5-024	124.598	2.68905	4.41924e-07	1.12068e-08	1.66237e-05	0.000674142	0.888395	7.52376e-05
c14-5-034	124.692	2.69093	5.01719e-07	1.21199e-08	1.68499e-05	0.000719287	0.868284	9.47415e-05
c14-5-037	124.721	2.69186	4.00352e-07	1.1417e-08	1.80679e-05	0.000631896	0.899043	6.37942e-05
c14-5-043.5	124.782	2.69384	4.03522e-07	1.3022e-08	1.86114e-05	0.000699675	0.891566	7.58687e-05
c14-5-066	124.995	2.70048	2.80911e-07	8.05511e-09	1.73805e-05	0.000463458	0.865741	6.22233e-05
c14-5-073.5	125.066	2.70272	3.35009e-07	9.35919e-09	2.38154e-05	0.000392989	0.955574	1.7459e-05
c14-5-076	125.089	2.70348	3.60756e-07	9.37893e-09	1.95984e-05	0.000478556	0.892414	5.1486e-05
c14-5-083.5	125.16	2.7054	3.71021e-07	1.26222e-08	2.19379e-05	0.000575363	0.888465	6.41729e-05
c14-5-087	125.193	2.70596	3.04462e-07	5.81231e-08	2.43054e-05	0.00239136	0.89857	0.000242555
c14-5-095	125.269	2.70726	4.33406e-07	1.79189e-08	2.27719e-05	0.000786884	0.890573	8.61066e-05
c14-5-096.5	125.283	2.7075	3.61692e-07	1.39201e-08	2.43707e-05	0.000571181	0.892145	6.16048e-05
c14-5-117	125.477	2.71088	5.60187e-07	1.08333e-08	1.74482e-05	0.000620885	0.906084	5.83109e-05
c14-5-145	125.742	2.71549	9.71791e-07	3.59981e-08	2.16834e-05	0.00166016	0.881371	0.000196943
c14-5-148	125.77	2.71599	1.03196e-06	3.65454e-08	2.18552e-05	0.00167216	0.883912	0.000194119
c14-6-005.5	125.841	2.71722	1.2907e-06	6.341e-08	2.30018e-05	0.00275674	0.920691	0.000218634
c14-6-015	125.931	2.71879	1.09304e-06	5.00991e-08	2.27737e-05	0.00219987	0.839307	0.000353504
c14-6-063	126.384	2.72669	7.69711e-07	4.18015e-08	3.0215e-05	0.00138347	0.873355	0.00017521
c14-6-066	126.413	2.72718	7.75596e-07	5.47327e-08	2.56828e-05	0.0021311	0.828884	0.000364667
c14-6-075	126.498	2.72908	6.80898e-07	5.51731e-08	2.79645e-05	0.00197297	0.833831	0.000327845
c14-6-087	126.611	2.73231	5.1567e-07	3.37661e-08	3.4662e-05	0.000974152	0.879353	0.000117528
c14-6-093	126.668	2.73392	5.66572e-07	5.08318e-08	3.71574e-05	0.00136801	0.925637	0.00010173
c14-6-096	126.696	2.73473	5.38241e-07	3.84196e-08	4.14585e-05	0.000926702	0.886687	0.000105007
c14-7-028	127.471	2.7575	7.53469e-07	3.11414e-08	2.52506e-05	0.00123329	0.93447	8.08175e-05
c15-1-062.5	128.791	2.81272	6.01228e-07	2.16528e-08	2.53137e-05	0.000855379	0.927074	6.23796e-05
c15-1-148.5	129.604	2.8393	4.50474e-07	1.77204e-08	3.12567e-05	0.000566932	0.933081	3.79388e-05
c15-2-083	130.402	2.8543	4.18311e-07	3.1116e-08	4.38099e-05	0.00071025	0.942856	4.05866e-05
c15-3-018	131.206	2.87423	4.07483e-07	5.45634e-08	5.63316e-05	0.000968611	0.951812	4.6675e-05
c15-3-103	132.009	2.89285	3.69238e-07	1.45376e-08	2.36246e-05	0.000615358	0.931246	4.23084e-05
c15-4-037.5	132.808	2.90768	2.78524e-07	6.47132e-09	2.10668e-05	0.000307181	0.942023	1.78094e-05
c15-4-117	133.559	2.93482	1.02097e-06	4.24641e-08	2.49016e-05	0.00170527	0.940336	0.000101744
c15-5-057	134.41	2.9554	2.61016e-07	9.37596e-09	2.63676e-05	0.000355587	0.94566	1.93225e-05
c15-5-143	135.223	2.97729	2.92042e-07	4.60123e-09	1.43661e-05	0.000320284	0.912787	2.7933e-05
c15-6-078	136.026	3.00143	2.131e-07	4.66128e-09	1.87817e-05	0.000248182	0.928732	1.76876e-05
c15-7-016	136.858	3.01977	3.71164e-07	1.02384e-08	1.50763e-05	0.000679102	0.912477	5.94371e-05
c16-1-045.5	138.127	3.05193	4.84379e-07	2.71186e-08	3.2805e-05	0.00082666	0.932972	5.54093e-05
c16-1-134	138.958	3.07124	4.90294e-07	1.71309e-08	2.89208e-05	0.00059234	0.939942	3.55744e-05
c16-2-064	139.709	3.09076	1.84221e-07	7.08951e-09	2.16572e-05	0.000327352	0.941318	1.92097e-05
c16-3-006	140.573	3.11195	2.4586e-07	8.21772e-09	1.85981e-05	0.000441857	0.90828	4.05271e-05
c16-3-085	141.315	3.13079	1.39314e-06	5.37533e-08	1.71661e-05	0.00313136	0.968534	9.85319e-05
c16-4-023	142.141	3.15321	3.13764e-07	2.29938e-08	3.85792e-05	0.000596016	0.928673	4.25123e-05
c16-4-108	142.939	3.17341	4.00577e-07	4.49647e-08	5.31167e-05	0.000846525	0.945984	4.57257e-05
c16-5-044	143.747	3.20049	7.15728e-07	7.49688e-08	5.39074e-05	0.0013907	0.944558	7.71024e-05
c16-5-129	144.545	3.23092	5.09325e-07	6.04727e-08	4.95214e-05	0.00122114	0.93316	8.16206e-05
c16-6-064	145.343	3.25321	2.457e-07	2.02593e-08	4.12306e-05	0.000491365	0.953997	2.26043e-05
c16-6-147	146.123	3.27396	3.01166e-07	4.28401e-09	1.55321e-05	0.000275816	0.883506	3.21309e-05
c17-1-035	147.531	3.30814	6.04061e-07	1.72276e-08	1.96712e-05	0.000875781	0.948734	4.48979e-05
c17-1-121.5	148.347	3.32596	4.31277e-07	1.42496e-08	1.10233e-05	0.00129268	0.944535	7.16988e-05
c17-2-058	149.164	3.35196	2.46285e-07	6.94082e-09	2.11499e-05	0.000328173	0.916236	2.74892e-05
c17-2-140.5	149.943	3.3804	3.55602e-07	1.01105e-08	1.95918e-05	0.000516056	0.911824	4.55036e-05
c17-3-075	150.741	3.40156	2.89455e-07	1.55243e-08	3.14188e-05	0.000494107	0.925932	3.65977e-05
c17-3-094.5	150.925	3.40556	2.59874e-07	1.40103e-08	2.98349e-05	0.000469593	0.920351	3.74027e-05
c17-4-095	152.346	3.43645	4.24238e-07	6.28744e-08	5.89307e-05	0.00106692	0.949804	5.35555e-05
c17-5-039	153.234	3.45897	4.70535e-07	3.53173e-08	3.73069e-05	0.00094667	0.91993	7.57995e-05
c17-5-115.5	153.956	3.4935	2.3343e-07	1.21205e-08	2.66241e-05	0.000455245	0.897644	4.6597e-05
c17-6-052	154.773	3.52607	2.99034e-07	4.43472e-08	6.18078e-05	0.000717502	0.940167	4.29305e-05
c17-6-135	155.557	3.54237	4.47767e-07	1.03362e-07	8.67789e-05	0.00119109	0.959286	4.84939e-05
c18-1-020	156.89	3.58975	3.74521e-07	2.21147e-08	3.48662e-05	0.000634274	0.926777	4.64431e-05
c18-1-105	157.696	3.6241	6.24989e-07	2.8897e-08	3.17318e-05	0.000910664	0.929068	6.45955e-05
c18-2-038	158.484	3.6536	3.81551e-07	5.15344e-08	6.18947e-05	0.000832614	0.932353	5.63237e-05
c18-2-126.5	159.323	3.68959	5.9516e-07	7.1836e-08	5.77952e-05	0.00124294	0.952118	5.95149e-05
c18-3-058	160.097	3.72262	7.71234e-07	2.91487e-08	2.43783e-05	0.00119568	0.927666	8.64882e-05
c18-3-148	160.95	3.75395	5.25075e-07	9.97706e-08	8.03796e-05	0.00124124	0.953321	5.79401e-05
c18-4-081	161.738	3.78284	3.78888e-07	8.1648e-08	8.18655e-05	0.000997343	0.953538	4.63382e-05
c18-5-015	162.535	3.81208	2.66768e-07	1.16103e-08	2.6357e-05	0.0004405	0.916655	3.67137e-05
c18-5-100	163.341	3.84167	3.99206e-07	1.10262e-08	1.83815e-05	0.000599851	0.902805	5.83024e-05
c18-6-009	163.901	3.8622	3.71969e-07	8.65286e-09	1.61411e-05	0.000536076	0.877472	6.56842e-05
c18-6-099	164.755	3.89353	1.06765e-06	5.07567e-08	2.73286e-05	0.00185728	0.922529	0.000143886
c18-7-039	165.609	3.92486	2.87888e-07	1.50602e-08	2.95348e-05	0.000509913	0.915106	4.32888e-05
c19-1-076	166.927	3.9732	2.63912e-07	4.14163e-08	6.53839e-05	0.000633432	0.93114	4.36184e-05
c19-2-019	167.816	4.00582	4.81347e-07	3.15243e-08	3.71271e-05	0.000849092	0.916208	7.11471e-05
c19-2-106.5	168.652	4.03651	4.31485e-07	1.75743e-08	2.51991e-05	0.000697418	0.901724	6.85397e-05
c19-3-049	169.537	4.06895	3.38211e-07	2.57727e-08	4.05585e-05	0.000635446	0.921108	5.01317e-05
c19-3-139	170.397	4.10052	2.64268e-07	2.34453e-08	4.1988e-05	0.000558381	0.926088	4.12712e-05
c19-4-076	171.229	4.13103	8.82761e-07	1.13831e-07	5.55589e-05	0.00204884	0.960057	8.18359e-05
c19-5-012	172.051	4.16119	5.35421e-07	6.20595e-08	4.8864e-05	0.00127004	0.937594	7.92578e-05
c19-5-097	172.863	4.18846	1.86599e-07	1.21412e-08	2.71685e-05	0.000446886	0.928603	3.19063e-05
c19-6-035	173.705	4.21641	1.68937e-07	3.64676e-09	1.55215e-05	0.00023495	0.893539	2.50131e-05
c19-6-121	174.527	4.24373	3.88495e-07	8.31865e-09	1.86465e-05	0.000446125	0.917102	3.69829e-05

## Sheet: T4-DataSuppFig1_LRatio
Sample Name	Recompressed Depth	Age	HIRM	L Ratio
(Core # - Section - Mid)	(mbsf)	(Ma)	(Am^2/kg)	(Dimensionless)
c13-4-083	114.3	2.45822	0.000179254	0.166364
c13-4-114	114.597	2.46978	0.000126861	0.276867
c13-4-116	114.616	2.47052	0.000101569	0.262563
c13-4-126.5	114.717	2.47444	0.000117495	0.306251
c13-4-134	114.789	2.47728	1.63313e-05	0.131917
c13-5-007	115.009	2.48196	5.68496e-05	0.214843
c13-5-015.5	115.09	2.48303	9.74182e-05	0.261129
c13-5-034	115.267	2.48536	0.00012458	0.241196
c13-5-077.5	115.683	2.49084	0.00034604	0.169489
c13-5-086.5	115.769	2.49195	0.000264691	0.330182
c13-5-096.5	115.865	2.49376	3.32203e-05	0.214491
c13-5-106.5	115.961	2.49602	8.98727e-05	0.288534
c13-5-109	115.985	2.49657	0.000111529	0.308948
c13-5-115.5	116.047	2.49802	0.000117299	0.324549
c13-5-122	116.109	2.49947	0.000152888	0.397703
c13-5-148	116.358	2.50525	3.10579e-05	0.314382
c13-6-009	116.463	2.5077	3.88186e-05	0.302317
c13-6-014.5	116.516	2.50892	4.22725e-05	0.525084
c13-6-018.5	116.554	2.50981	5.94691e-05	0.454881
c13-6-023.5	116.602	2.5109	1.32438e-05	0.220887
c13-6-026	116.626	2.51144	3.69118e-05	0.268397
c13-6-035	116.712	2.51326	5.00612e-05	0.230838
c13-6-066	117.009	2.51897	6.18662e-05	0.252296
c13-6-067	117.018	2.51916	4.25944e-05	0.243857
c13-6-073.5	117.08	2.52035	6.3755e-05	0.253358
c13-6-107	117.401	2.52647	2.54059e-05	0.18171
c13-7-007.5	117.884	2.5357	9.30875e-05	0.239076
c13-7-015.5	117.961	2.53716	0.000174751	0.22782
c13-7-026	118.061	2.53908	8.02709e-05	0.254159
c13-7-035.5	118.152	2.54101	0.000125815	0.324623
c13-7-043.5	118.229	2.54281	1.96809e-05	0.205297
c13-7-047	118.262	2.5436	6.5027e-05	0.283085
c14-1-007	118.766	2.55588	8.40453e-05	0.28796
c14-1-013.5	118.828	2.55752	0.000112361	0.434589
c14-1-017.5	118.865	2.55853	0.000128976	0.278776
c14-1-073	119.39	2.5725	0.000154145	0.367731
c14-1-077	119.428	2.57353	0.000383359	0.349728
c14-1-079.5	119.451	2.57418	0.000102782	0.206233
c14-1-083.5	119.489	2.5752	0.000240345	0.271272
c14-1-086.5	119.518	2.57597	0.00019061	0.308288
c14-1-094	119.588	2.5779	0.000172138	0.49674
c14-1-146	120.08	2.59122	4.37067e-05	0.252762
c14-1-148	120.099	2.59173	6.72359e-05	0.267166
c14-2-007	120.184	2.59401	9.94096e-05	0.314481
c14-2-014	120.25	2.59554	3.51833e-05	0.217486
c14-2-016.5	120.274	2.596	9.15337e-05	0.315688
c14-2-027	120.373	2.59787	9.3995e-05	0.33486
c14-2-034.5	120.444	2.59919	7.77309e-05	0.269255
c14-2-038	120.477	2.59981	0.00010682	0.393983
c14-2-041	120.505	2.60034	7.40752e-05	0.264481
c14-2-058.5	120.671	2.60343	0.000188811	0.261744
c14-2-064.5	120.727	2.60449	0.000197477	0.362323
c14-2-096.5	121.03	2.61015	6.25951e-05	0.193254
c14-2-106.5	121.124	2.61191	0.00019277	0.304395
c14-2-114	121.195	2.61324	0.000181539	0.326531
c14-2-118	121.233	2.61394	0.000162501	0.32027
c14-2-122.5	121.276	2.61474	0.000273641	0.629057
c14-2-128.5	121.332	2.61605	0.000283239	0.426236
c14-2-134	121.384	2.61732	0.000227596	0.302552
c14-3-034	121.857	2.62888	5.30506e-05	0.229926
c14-3-055.5	122.06	2.63385	0.000161205	0.285862
c14-3-061	122.112	2.63512	0.000123942	0.287422
c14-3-067	122.169	2.63654	0.000166351	0.275167
c14-3-075	122.244	2.63848	9.69615e-05	0.374122
c14-3-084.5	122.334	2.64084	0.000129354	0.300492
c14-3-087	122.358	2.64147	9.03232e-05	0.235481
c14-3-119	122.66	2.64958	3.324e-05	0.187146
c14-3-125	122.717	2.65108	0.000116984	0.258126
c14-3-127	122.736	2.65155	0.000161934	0.275777
c14-3-134	122.802	2.65316	0.000158842	0.425031
c14-3-136.5	122.826	2.65371	5.33081e-05	0.276113
c14-3-144	122.897	2.65534	4.62915e-05	0.261309
c14-4-055	123.473	2.66823	1.89784e-05	0.209828
c14-4-096.5	123.865	2.677	8.42489e-05	0.543829
c14-4-104	123.936	2.67857	4.27079e-05	0.293667
c14-4-117	124.059	2.68088	0.000133968	0.924652
c14-4-123	124.116	2.68176	0.000122807	0.825789
c14-4-126.5	124.149	2.68227	6.34758e-05	0.27253
c14-4-134.5	124.225	2.68341	4.93163e-05	0.259318
c14-4-136	124.239	2.68363	1.77757e-05	0.149068
c14-5-014	124.503	2.68764	8.14672e-05	0.264281
c14-5-017	124.532	2.68807	7.12264e-05	0.270025
c14-5-024	124.598	2.68905	7.52376e-05	0.259981
c14-5-034	124.692	2.69093	9.47415e-05	0.266712
c14-5-037	124.721	2.69186	6.37942e-05	0.241954
c14-5-043.5	124.782	2.69384	7.58687e-05	0.251901
c14-5-066	124.995	2.70048	6.22233e-05	0.278276
c14-5-073.5	125.066	2.70272	1.7459e-05	0.16343
c14-5-076	125.089	2.70348	5.1486e-05	0.232335
c14-5-083.5	125.16	2.7054	6.41729e-05	0.243951
c14-5-087	125.193	2.70596	0.000242555	0.240912
c14-5-095	125.269	2.70726	8.61066e-05	0.238136
c14-5-096.5	125.283	2.7075	6.16048e-05	0.230153
c14-5-117	125.477	2.71088	5.83109e-05	0.240915
c14-5-145	125.742	2.71549	0.000196943	0.272019
c14-5-148	125.77	2.71599	0.000194119	0.260788
c14-6-005.5	125.841	2.71722	0.000218634	0.228293
c14-6-015	125.931	2.71879	0.000353504	0.340661
c14-6-063	126.384	2.72669	0.00017521	0.280923
c14-6-066	126.413	2.72718	0.000364667	0.386233
c14-6-075	126.498	2.72908	0.000327845	0.360926
c14-6-087	126.611	2.73231	0.000117528	0.275297
c14-6-093	126.668	2.73392	0.00010173	0.214822
c14-6-096	126.696	2.73473	0.000105007	0.254109
c14-7-028	127.471	2.7575	8.08175e-05	0.208292
c15-1-062.5	128.791	2.81272	6.23796e-05	0.220559
c15-1-148.5	129.604	2.8393	3.79388e-05	0.198836
c15-2-083	130.402	2.8543	4.05866e-05	0.220655
c15-3-018	131.206	2.87423	4.6675e-05	0.188567
c15-3-103	132.009	2.89285	4.23084e-05	0.200455
c15-4-037.5	132.808	2.90768	1.78094e-05	0.188692
c15-4-117	133.559	2.93482	0.000101744	0.218745
c15-5-057	134.41	2.9554	1.93225e-05	0.193612
c15-5-143	135.223	2.97729	2.7933e-05	0.209388
c15-6-078	136.026	3.00143	1.76876e-05	0.21535
c15-7-016	136.858	3.01977	5.94371e-05	0.221807
c16-1-045.5	138.127	3.05193	5.54093e-05	0.202289
c16-1-134	138.958	3.07124	3.55744e-05	0.195495
c16-2-064	139.709	3.09076	1.92097e-05	0.18794
c16-3-006	140.573	3.11195	4.05271e-05	0.237696
c16-3-085	141.315	3.13079	9.85319e-05	0.158636
c16-4-023	142.141	3.15321	4.25123e-05	0.22023
c16-4-108	142.939	3.17341	4.57257e-05	0.207371
c16-5-044	143.747	3.20049	7.71024e-05	0.195742
c16-5-129	144.545	3.23092	8.16206e-05	0.214036
c16-6-064	145.343	3.25321	2.26043e-05	0.173536
c16-6-147	146.123	3.27396	3.21309e-05	0.240621
c17-1-035	147.531	3.30814	4.48979e-05	0.174061
c17-1-121.5	148.347	3.32596	7.16988e-05	0.224728
c17-2-058	149.164	3.35196	2.74892e-05	0.239817
c17-2-140.5	149.943	3.3804	4.55036e-05	0.245292
c17-3-075	150.741	3.40156	3.65977e-05	0.233342
c17-3-094.5	150.925	3.40556	3.74027e-05	0.246906
c17-4-095	152.346	3.43645	5.35555e-05	0.175768
c17-5-039	153.234	3.45897	7.57995e-05	0.268495
c17-5-115.5	153.956	3.4935	4.6597e-05	0.267489
c17-6-052	154.773	3.52607	4.29305e-05	0.227956
c17-6-135	155.557	3.54237	4.84939e-05	0.202193
c18-1-020	156.89	3.58975	4.64431e-05	0.239004
c18-1-105	157.696	3.6241	6.45955e-05	0.238866
c18-2-038	158.484	3.6536	5.63237e-05	0.254839
c18-2-126.5	159.323	3.68959	5.95149e-05	0.196579
c18-3-058	160.097	3.72262	8.64882e-05	0.216706
c18-3-148	160.95	3.75395	5.79401e-05	0.223371
c18-4-081	161.738	3.78284	4.63382e-05	0.213246
c18-5-015	162.535	3.81208	3.67137e-05	0.23082
c18-5-100	163.341	3.84167	5.83024e-05	0.236449
c18-6-009	163.901	3.8622	6.56842e-05	0.252544
c18-6-099	164.755	3.89353	0.000143886	0.221566
c18-7-039	165.609	3.92486	4.32888e-05	0.243187
c19-1-076	166.927	3.9732	4.36184e-05	0.228449
c19-2-019	167.816	4.00582	7.11471e-05	0.234846
c19-2-106.5	168.652	4.03651	6.85397e-05	0.243815
c19-3-049	169.537	4.06895	5.01317e-05	0.245507
c19-3-139	170.397	4.10052	4.12712e-05	0.254819
c19-4-076	171.229	4.13103	8.18359e-05	0.143481
c19-5-012	172.051	4.16119	7.92578e-05	0.220358
c19-5-097	172.863	4.18846	3.19063e-05	0.213837
c19-6-035	173.705	4.21641	2.50131e-05	0.242603
c19-6-121	174.527	4.24373	3.69829e-05	0.253402

## Sheet: T5-DataSuppFig2a_DayMixingLines
From Dunlop et al. (2002)
SD-MD Line(Bottom)		SD-MD Line(Top)		MD Line, Left		MD Line, Right		Langevin Fucntion		SP-Saturation Envelope		10-nm Line		15 nm Line		20 nm Line		25 nm Line		30 nm Line
(Mrs/Ms)	(Hcr/Hc)	(Mrs/Ms)	(Hcr/Hc)	(Mrs/Ms)	(Hcr/Hc)	(Mrs/Ms)	(Hcr/Hc)	(Mrs/Ms)	(Hcr/Hc)	(Mrs/Ms)	(Hcr/Hc)	(Mrs/Ms)	(Hcr/Hc)	(Mrs/Ms)	(Hcr/Hc)	(Mrs/Ms)	(Hcr/Hc)	(Mrs/Ms)	(Hcr/Hc)	(Mrs/Ms)	(Hcr/Hc)
0.500247	1.25599	0.379735	1.42698	0.025	4	0.0277778	5.4	0.500247	1.25599	0.500247	1.25599	0.500247	1.25599	0.350841	7.63756	0.345053	17.1927	0.342407	34.3765	0.339641	56.7585
0.448012	1.30264	0.340097	1.50721	0.02	5	0.0272727	5.5	0.473512	1.41403	0.473512	1.41403	0.473512	1.41403	0.32609	9.24917	0.329649	19.8928	0.327089	38.0028	0.327438	62.1764
0.40493	1.33876	0.304597	1.59196	0.0166667	6	0.0267857	5.6	0.44412	1.62125	0.452365	1.62125	0.448224	1.62125	0.303085	11.2009	0.303594	24.311	0.306817	45.6042	0.30157	77.3841
0.352786	1.4012	0.27031	1.69687	0.0142857	7	0.0263158	5.7	0.405258	1.94553	0.424328	1.94553	0.424328	1.94553	0.276564	13.4413	0.277034	29.4409	0.277433	57.2783	0.275181	92.8626
0.304548	1.47998	0.23551	1.80869	0.0125	8	0.0258621	5.8	0.373212	2.33468	0.401769	2.51133	0.409107	2.19034	0.252358	15.9834	0.250487	35.9798	0.253161	69.3647
0.25812	1.57751	0.197791	1.98133	0.0111111	9	0.0254237	5.9	0.350053	2.70134	0.377047	3.75075	0.37333	2.70134	0.226087	19.5334	0.22648	43.572	0.226807	84.7708
0.210873	1.69687	0.161596	2.19034	0.01	10	0.025	6	0.325325	3.12557	0.354055	7.36405	0.350164	3.12557	0.202543	23.4404	0.201042	52.7662
0.163038	1.89304	0.124944	2.48854	0.00909091	11	0.0214286	7	0.302345	3.61644	0.350945	8.75682	0.325428	3.61644	0.176524	28.909	0.178465	64.4857
0.113943	2.27169	0.0897581	2.90572	0.00833333	12	0.01875	8	0.280982	4.14641	0.345053	17.1927	0.299671	4.18439	0.152439	35.6533	0.151312	80.9933
0.0905623	2.55754	0.0726613	3.21224	0.00769231	13	0.0166667	9	0.261138	4.84153	0.342407	34.3765	0.273427	4.84153	0.126895	45.6042
0.0668786	2.98629	0.0531647	3.64956	0.00714286	14	0.015	10	0.24047	5.60188	0.339641	56.7585	0.249481	5.60188	0.100892	60.4988
0.0430321	3.7851	0.0358093	4.14641	0.00666667	15	0.0136364	11	0.21741	6.60091	0.333853	98.9821	0.225553	6.541
0.0284602	4.5838	0.0181386	4.97578	0.00625	16	0.0125	12	0.194762	7.7781			0.200211	7.7781
0.0188212	5.35225			0.00588235	17	0.0115385	13	0.1713	9.33388			0.176093	9.33388
				0.00555556	18	0.0107143	14	0.150668	11.3034			0.150668	11.3034
				0.00526316	19	0.01	15	0.124268	14.197			0.124268	14.197
				0.005	20	0.009375	16	0.0997142	18.6629			0.0997142	18.6629
						0.00882353	17
						0.00833333	18
						0.00789474	19
						0.0075	20
						0.00714286	21
						0.00681818	22
						0.00652174	23
						0.00625	24
						0.006	25
						0.00576923	26
						0.00555556	27
						0.00535714	28
						0.00517241	29
						0.005	30

## Sheet: T6-DataSuppFig2a_DayDiagramData
Core	Section	Top Interval	Bottom Interval	Mid Interval	Sample Name	M_r/M_s	H_cr/H_c
		(cm)	(cm)	(cm)		(Dimensionless)	(Dimensionless)
13	5	92.5	94.5	93.5	S1208_2500	0.182601	3.35524
13	7	33	35	34	S1208_2550	0.173778	3.36717
14	2	23.5	25.5	24.5	S1208_2600	0.203183	3.00607
14	3	102.5	104.5	103.5	S1208_2650	0.159914	3.24348
14	5	25	27	26	S1208_2700	0.181625	2.97877
14	6	95	97	96	S1208_2750	0.227082	2.69011
15	1	61.5	63.5	62.5	S1208_2800	0.210579	2.79543
15	3	102	104	103	S1208_2900	0.221636	2.75621
15	5	142	144	143	S1208_3000	0.143851	3.80082
16	2	63	65	64	S1208_3100	0.212952	2.61698
16	5	6	8	7	S1208_3200	0.260786	2.36054
16	7	47	49	48	S1208_3300	0.246795	3.22369
17	3	47	49	48	S1208_3400	0.226254	2.58133
17	5	114.5	116.5	115.5	S1208_3500	0.269997	2.67876
17	6	134	136	135	S1208_3550	0.254205	2.25812
18	1	19	21	20	S1208_3600	0.210044	2.60823
18	2	37	39	38	S1208_3650	0.226157	2.35688
18	2	125.5	127.5	126.5	S1208_3700	0.264357	2.2818
18	3	147	149	148	S1208_3750	0.276672	2.09485
18	4	80	82	81	S1208_3800	0.275288	2.08299
18	6	98	100	99	S1208_3900	0.206977	3.10523
19	2	18	20	19	S1208_4000	0.241272	2.59972
19	3	138	140	139	S1208_4100	0.23535	2.47593
19	5	124	126	125	S1208_4200	0.261754	2.71111
20	1	57.5	59.5	58.5	S1208_4300	0.215718	3.19889
20	3	90	92	91	S1208_4400	0.212372	2.97624

## Sheet: T7-DataSuppFig2b
S1208_2650 IRM Decomposition Curve Data
Field	Remanence
(mT)	(Am2/kg)
0.000880588	-7.42702e-05
1.0067	-5.07377e-05
2.05539	-8.09266e-05
3.14909	-4.61186e-05
4.2904	-5.76149e-05
5.4802	-8.16245e-05
6.71441	-4.46091e-05
8.00647	-4.53803e-05
9.3491	-2.90227e-05
10.7632	-3.81073e-05
12.2223	2.03532e-05
13.7422	-7.73377e-06
15.3347	1.65918e-05
16.9874	3.1092e-05
18.7134	3.96146e-05
20.4973	6.83433e-05
22.3695	9.54479e-05
24.3323	0.000103771
26.355	0.000113001
28.4759	0.00017789
30.7219	0.000210086
33.0285	0.000241763
35.4394	0.000284768
37.9453	0.000301106
40.5499	0.000328436
43.2527	0.000402808
46.0536	0.000435018
49.0046	0.000467514
52.1043	0.00049291
55.2953	0.000583372
58.6427	0.000599296
62.1327	0.000616288
65.7714	0.000676432
69.5567	0.000705925
73.4883	0.000724985
77.6187	0.000781668
81.8902	0.000808663
86.3703	0.000834572
90.9925	0.00088325
95.8541	0.000866327
100.997	0.000928573
106.318	0.000923204
111.769	0.0009598
117.523	0.00096228
123.399	0.00103348
129.613	0.00103765
136.11	0.00101051
142.898	0.00102149
149.973	0.00101527
157.187	0.0010583
164.862	0.00107311
172.823	0.00108374
181.23	0.0010535
189.794	0.00108545
198.78	0.0010852
208.232	0.00110116
218.095	0.00107823
228.283	0.0011273
238.907	0.00110798
249.978	0.00110026
261.615	0.00111916
273.556	0.00111269
286.239	0.00115635
299.202	0.00117876
313.047	0.00114383
327.352	0.00114289
342.08	0.00115219
357.787	0.00113961
374.063	0.00115844
390.762	0.0011659
407.915	0.00113994
426.151	0.0012046
445.351	0.00118465
465.045	0.00115834
485.65	0.00115644
507.245	0.00116373
529.861	0.0011638
552.948	0.00114768
577.575	0.00115438
602.661	0.00116813
629.234	0.00117692
656.729	0.00116169
685.752	0.00117045
715.678	0.00116221
746.677	0.00114622
779.148	0.00116446
813.01	0.00116965
848.509	0.00119742
885.36	0.00117555
923.641	0.00120777
963.958	0.00119402
1005.22	0.00116218
1049.85	0.00117778
1095.53	0.00117752
1142.55	0.00118319
1191.28	0.00118613
1243.03	0.0011675
1296.14	0.00119731
1352.22	0.00116758
1409.84	0.00119522

## Sheet: T8-DataSuppFig2c
S1208_4100 IRM Decomposition Curve Data
Field	Remanence
(mT)	(Am2/kg)
0.000774419	-7.70911e-05
1.00777	-7.46584e-05
2.05554	-5.98629e-05
3.15018	-6.77618e-05
4.29061	-6.64177e-05
5.4803	-5.51923e-05
6.71422	-5.31647e-05
8.0068	-5.07255e-05
9.34801	-5.08855e-05
10.7627	-4.08237e-05
12.2221	-2.73521e-05
13.7418	-2.77312e-05
15.3334	4.83918e-06
16.9859	-4.11921e-06
18.7123	1.85765e-05
20.4963	3.41417e-05
22.3683	4.82883e-05
24.3311	7.11626e-05
26.3528	0.000101574
28.4748	0.000122463
30.7116	0.000145262
33.0255	0.000179894
35.4357	0.000204751
37.943	0.000231966
40.547	0.000260562
43.2476	0.000287278
46.0498	0.000318773
49.002	0.00035034
52.0995	0.000388915
55.2931	0.000408365
58.6383	0.000448387
62.1275	0.000471965
65.7659	0.000513806
69.5526	0.000525083
73.4843	0.000557229
77.6145	0.000585206
81.8846	0.000604187
86.3664	0.000635891
90.987	0.000648804
95.8463	0.000660718
100.995	0.000676613
106.309	0.000702036
111.765	0.000719978
117.518	0.000732815
123.389	0.000737039
129.601	0.000758045
136.101	0.000755622
142.891	0.000771128
149.965	0.000784793
157.184	0.000794781
164.851	0.000800319
172.82	0.000808662
181.216	0.00081174
189.772	0.000816666
198.769	0.000820907
208.218	0.000830541
218.099	0.000836312
228.271	0.000854433
238.894	0.000849257
249.972	0.000847912
261.606	0.000850218
273.549	0.000862622
286.216	0.000858861
299.177	0.000865796
313.033	0.000872837
327.346	0.000866589
342.051	0.000881763
357.763	0.000879187
374.047	0.000882839
390.746	0.000884403
407.897	0.000886248
426.134	0.000893331
445.331	0.000900437
465.017	0.000889064
485.645	0.000893328
507.215	0.00089788
529.848	0.000901256
552.931	0.000899269
577.543	0.000907004
602.636	0.000897974
629.178	0.000898764
656.686	0.000906883
685.701	0.000910427
715.643	0.000903016
746.648	0.000900678
779.109	0.00092377
812.954	0.000915831
848.453	0.000908878
885.327	0.000909018
923.57	0.000921894
963.915	0.000919071
1005.14	0.000909429
1049.75	0.000909947
1095.43	0.00090797
1142.52	0.000914434
1191.19	0.000922113
1242.92	0.000916677
1295.97	0.000922621
1352.12	0.000922794
1409.75	0.000912758

## Sheet: T9-DataSuppFig3_S300_v_LRatio
Sample Name	Recompressed Depth	Age	L Ratio	S300		Mongolian Gobi - Best Fit Line		Taklimakan - Best Fit Line				Pre-iNHG			iNHG			Post-iNHG
(Core # - Section - Mid)	(mbsf)	(Ma)	(Dimensionless)	(Dimensionless)		L-Ratio	S300	L-Ratio	S300			L-Ratio	S300	Age	L-Ratio	S300	Age	L-Ratio	S300	Age
c13-4-083	114.3	2.45822	0.166364	0.96157		(Dimensionless)	(Dimensionless)	(Dimensionless)	(Dimensionless)			(Dimensionless)	(Dimensionless)	(Ma)	(Dimensionless)	(Dimensionless)	(Ma)	(Dimensionless)	(Dimensionless)	(Ma)
c13-4-114	114.597	2.46978	0.276867	0.865257		0	1	0	1			0.275297	0.879353	2.73231	0.924652	0.725247	2.68088	0.166364	0.96157	2.45822
c13-4-116	114.616	2.47052	0.262563	0.885323		0.05	0.99	0.05	0.99325			0.214822	0.925637	2.73392	0.825789	0.72802	2.68176	0.276867	0.865257	2.46978
c13-4-126.5	114.717	2.47444	0.306251	0.851125		0.1	0.98	0.1	0.983			0.254109	0.886687	2.73473	0.27253	0.873577	2.68227	0.262563	0.885323	2.47052
c13-4-134	114.789	2.47728	0.131917	0.965448		0.15	0.97	0.15	0.96925			0.208292	0.93447	2.7575	0.259318	0.887652	2.68341	0.306251	0.851125	2.47444
c13-5-007	115.009	2.48196	0.214843	0.924562		0.2	0.96	0.2	0.952			0.220559	0.927074	2.81272	0.149068	0.959041	2.68363	0.131917	0.965448	2.47728
c13-5-015.5	115.09	2.48303	0.261129	0.888641		0.25	0.95	0.25	0.93125			0.198836	0.933081	2.8393	0.264281	0.878889	2.68764	0.214843	0.924562	2.48196
c13-5-034	115.267	2.48536	0.241196	0.896058		0.3	0.94	0.3	0.907			0.220655	0.942856	2.8543	0.270025	0.869404	2.68807	0.261129	0.888641	2.48303
c13-5-077.5	115.683	2.49084	0.169489	0.945697		0.35	0.93	0.35	0.87925			0.188567	0.951812	2.87423	0.259981	0.888395	2.68905	0.241196	0.896058	2.48536
c13-5-086.5	115.769	2.49195	0.330182	0.849214		0.4	0.92	0.4	0.848			0.200455	0.931246	2.89285	0.266712	0.868284	2.69093	0.169489	0.945697	2.49084
c13-5-096.5	115.865	2.49376	0.214491	0.930704		0.45	0.91	0.45	0.81325			0.188692	0.942023	2.90768	0.241954	0.899043	2.69186	0.330182	0.849214	2.49195
c13-5-106.5	115.961	2.49602	0.288534	0.860097		0.5	0.9	0.5	0.775			0.218745	0.940336	2.93482	0.251901	0.891566	2.69384	0.214491	0.930704	2.49376
c13-5-109	115.985	2.49657	0.308948	0.849178		0.55	0.89	0.55	0.73325			0.193612	0.94566	2.9554	0.278276	0.865741	2.70048	0.288534	0.860097	2.49602
c13-5-115.5	116.047	2.49802	0.324549	0.843235		0.6	0.88	0.6	0.688			0.209388	0.912787	2.97729	0.16343	0.955574	2.70272	0.308948	0.849178	2.49657
c13-5-122	116.109	2.49947	0.397703	0.832122		0.65	0.87	0.65	0.63925			0.21535	0.928732	3.00143	0.232335	0.892414	2.70348	0.324549	0.843235	2.49802
c13-5-148	116.358	2.50525	0.314382	0.860376		0.7	0.86	0.7	0.587			0.221807	0.912477	3.01977	0.243951	0.888465	2.7054	0.397703	0.832122	2.49947
c13-6-009	116.463	2.5077	0.302317	0.858304		0.75	0.85	0.75	0.53125			0.202289	0.932972	3.05193	0.240912	0.89857	2.70596	0.314382	0.860376	2.50525
c13-6-014.5	116.516	2.50892	0.525084	0.781321		0.8	0.84	0.8	0.472			0.195495	0.939942	3.07124	0.238136	0.890573	2.70726	0.302317	0.858304	2.5077
c13-6-018.5	116.554	2.50981	0.454881	0.79881		0.85	0.83	0.85	0.40925			0.18794	0.941318	3.09076	0.230153	0.892145	2.7075	0.525084	0.781321	2.50892
c13-6-023.5	116.602	2.5109	0.220887	0.932766		0.9	0.82	0.9	0.343			0.237696	0.90828	3.11195	0.240915	0.906084	2.71088	0.454881	0.79881	2.50981
c13-6-026	116.626	2.51144	0.268397	0.894921		0.95	0.81	0.95	0.27325			0.158636	0.968534	3.13079	0.272019	0.881371	2.71549	0.220887	0.932766	2.5109
c13-6-035	116.712	2.51326	0.230838	0.90889		1	0.8	1	0.2			0.22023	0.928673	3.15321	0.260788	0.883912	2.71599	0.268397	0.894921	2.51144
c13-6-066	117.009	2.51897	0.252296	0.894602								0.207371	0.945984	3.17341	0.228293	0.920691	2.71722	0.230838	0.90889	2.51326
c13-6-067	117.018	2.51916	0.243857	0.906691								0.195742	0.944558	3.20049	0.340661	0.839307	2.71879	0.252296	0.894602	2.51897
c13-6-073.5	117.08	2.52035	0.253358	0.89645								0.214036	0.93316	3.23092	0.280923	0.873355	2.72669	0.243857	0.906691	2.51916
c13-6-107	117.401	2.52647	0.18171	0.951374								0.173536	0.953997	3.25321	0.386233	0.828884	2.72718	0.253358	0.89645	2.52035
c13-7-007.5	117.884	2.5357	0.239076	0.905543								0.240621	0.883506	3.27396	0.360926	0.833831	2.72908	0.18171	0.951374	2.52647
c13-7-015.5	117.961	2.53716	0.22782	0.901345								0.174061	0.948734	3.30814				0.239076	0.905543	2.5357
c13-7-026	118.061	2.53908	0.254159	0.889634								0.224728	0.944535	3.32596				0.22782	0.901345	2.53716
c13-7-035.5	118.152	2.54101	0.324623	0.8427								0.239817	0.916236	3.35196				0.254159	0.889634	2.53908
c13-7-043.5	118.229	2.54281	0.205297	0.942624								0.245292	0.911824	3.3804				0.324623	0.8427	2.54101
c13-7-047	118.262	2.5436	0.283085	0.860574								0.233342	0.925932	3.40156				0.205297	0.942624	2.54281
c14-1-007	118.766	2.55588	0.28796	0.859854								0.246906	0.920351	3.40556				0.283085	0.860574	2.5436
c14-1-013.5	118.828	2.55752	0.434589	0.811228								0.175768	0.949804	3.43645				0.28796	0.859854	2.55588
c14-1-017.5	118.865	2.55853	0.278776	0.874966								0.268495	0.91993	3.45897				0.434589	0.811228	2.55752
c14-1-073	119.39	2.5725	0.367731	0.825386								0.267489	0.897644	3.4935				0.278776	0.874966	2.55853
c14-1-077	119.428	2.57353	0.349728	0.840892								0.227956	0.940167	3.52607				0.367731	0.825386	2.5725
c14-1-079.5	119.451	2.57418	0.206233	0.943495								0.202193	0.959286	3.54237				0.349728	0.840892	2.57353
c14-1-083.5	119.489	2.5752	0.271272	0.87644								0.239004	0.926777	3.58975				0.206233	0.943495	2.57418
c14-1-086.5	119.518	2.57597	0.308288	0.85033								0.238866	0.929068	3.6241				0.271272	0.87644	2.5752
c14-1-094	119.588	2.5779	0.49674	0.794017								0.254839	0.932353	3.6536				0.308288	0.85033	2.57597
c14-1-146	120.08	2.59122	0.252762	0.896401								0.196579	0.952118	3.68959				0.49674	0.794017	2.5779
c14-1-148	120.099	2.59173	0.267166	0.881042								0.216706	0.927666	3.72262				0.252762	0.896401	2.59122
c14-2-007	120.184	2.59401	0.314481	0.849353								0.223371	0.953321	3.75395				0.267166	0.881042	2.59173
c14-2-014	120.25	2.59554	0.217486	0.933582								0.213246	0.953538	3.78284				0.314481	0.849353	2.59401
c14-2-016.5	120.274	2.596	0.315688	0.844703								0.23082	0.916655	3.81208				0.217486	0.933582	2.59554
c14-2-027	120.373	2.59787	0.33486	0.838315								0.236449	0.902805	3.84167				0.315688	0.844703	2.596
c14-2-034.5	120.444	2.59919	0.269255	0.872368								0.252544	0.877472	3.8622				0.33486	0.838315	2.59787
c14-2-038	120.477	2.59981	0.393983	0.827139								0.221566	0.922529	3.89353				0.269255	0.872368	2.59919
c14-2-041	120.505	2.60034	0.264481	0.879916								0.243187	0.915106	3.92486				0.393983	0.827139	2.59981
c14-2-058.5	120.671	2.60343	0.261744	0.888184								0.228449	0.93114	3.9732				0.264481	0.879916	2.60034
c14-2-064.5	120.727	2.60449	0.362323	0.828885								0.234846	0.916208	4.00582				0.261744	0.888184	2.60343
c14-2-096.5	121.03	2.61015	0.193254	0.951512								0.243815	0.901724	4.03651				0.362323	0.828885	2.60449
c14-2-106.5	121.124	2.61191	0.304395	0.861003								0.245507	0.921108	4.06895				0.193254	0.951512	2.61015
c14-2-114	121.195	2.61324	0.326531	0.847726								0.254819	0.926088	4.10052				0.304395	0.861003	2.61191
c14-2-118	121.233	2.61394	0.32027	0.845056								0.143481	0.960057	4.13103				0.326531	0.847726	2.61324
c14-2-122.5	121.276	2.61474	0.629057	0.767169								0.220358	0.937594	4.16119				0.32027	0.845056	2.61394
c14-2-128.5	121.332	2.61605	0.426236	0.810714								0.213837	0.928603	4.18846				0.629057	0.767169	2.61474
c14-2-134	121.384	2.61732	0.302552	0.855832								0.242603	0.893539	4.21641				0.426236	0.810714	2.61605
c14-3-034	121.857	2.62888	0.229926	0.913007								0.253402	0.917102	4.24373				0.302552	0.855832	2.61732
c14-3-055.5	122.06	2.63385	0.285862	0.861687														0.229926	0.913007	2.62888
c14-3-061	122.112	2.63512	0.287422	0.86083														0.285862	0.861687	2.63385
c14-3-067	122.169	2.63654	0.275167	0.875453														0.287422	0.86083	2.63512
c14-3-075	122.244	2.63848	0.374122	0.82222														0.275167	0.875453	2.63654
c14-3-084.5	122.334	2.64084	0.300492	0.85232														0.374122	0.82222	2.63848
c14-3-087	122.358	2.64147	0.235481	0.908242														0.300492	0.85232	2.64084
c14-3-119	122.66	2.64958	0.187146	0.951622														0.235481	0.908242	2.64147
c14-3-125	122.717	2.65108	0.258126	0.897295														0.187146	0.951622	2.64958
c14-3-127	122.736	2.65155	0.275777	0.864754														0.258126	0.897295	2.65108
c14-3-134	122.802	2.65316	0.425031	0.817133														0.275777	0.864754	2.65155
c14-3-136.5	122.826	2.65371	0.276113	0.88288														0.425031	0.817133	2.65316
c14-3-144	122.897	2.65534	0.261309	0.89312														0.276113	0.88288	2.65371
c14-4-055	123.473	2.66823	0.209828	0.939006														0.261309	0.89312	2.65534
c14-4-096.5	123.865	2.677	0.543829	0.780117														0.209828	0.939006	2.66823
c14-4-104	123.936	2.67857	0.293667	0.858089														0.543829	0.780117	2.677
c14-4-117	124.059	2.68088	0.924652	0.725247														0.293667	0.858089	2.67857
c14-4-123	124.116	2.68176	0.825789	0.72802
c14-4-126.5	124.149	2.68227	0.27253	0.873577
c14-4-134.5	124.225	2.68341	0.259318	0.887652
c14-4-136	124.239	2.68363	0.149068	0.959041
c14-5-014	124.503	2.68764	0.264281	0.878889
c14-5-017	124.532	2.68807	0.270025	0.869404
c14-5-024	124.598	2.68905	0.259981	0.888395
c14-5-034	124.692	2.69093	0.266712	0.868284
c14-5-037	124.721	2.69186	0.241954	0.899043
c14-5-043.5	124.782	2.69384	0.251901	0.891566
c14-5-066	124.995	2.70048	0.278276	0.865741
c14-5-073.5	125.066	2.70272	0.16343	0.955574
c14-5-076	125.089	2.70348	0.232335	0.892414
c14-5-083.5	125.16	2.7054	0.243951	0.888465
c14-5-087	125.193	2.70596	0.240912	0.89857
c14-5-095	125.269	2.70726	0.238136	0.890573
c14-5-096.5	125.283	2.7075	0.230153	0.892145
c14-5-117	125.477	2.71088	0.240915	0.906084
c14-5-145	125.742	2.71549	0.272019	0.881371
c14-5-148	125.77	2.71599	0.260788	0.883912
c14-6-005.5	125.841	2.71722	0.228293	0.920691
c14-6-015	125.931	2.71879	0.340661	0.839307
c14-6-063	126.384	2.72669	0.280923	0.873355
c14-6-066	126.413	2.72718	0.386233	0.828884
c14-6-075	126.498	2.72908	0.360926	0.833831
c14-6-087	126.611	2.73231	0.275297	0.879353
c14-6-093	126.668	2.73392	0.214822	0.925637
c14-6-096	126.696	2.73473	0.254109	0.886687
c14-7-028	127.471	2.7575	0.208292	0.93447
c15-1-062.5	128.791	2.81272	0.220559	0.927074
c15-1-148.5	129.604	2.8393	0.198836	0.933081
c15-2-083	130.402	2.8543	0.220655	0.942856
c15-3-018	131.206	2.87423	0.188567	0.951812
c15-3-103	132.009	2.89285	0.200455	0.931246
c15-4-037.5	132.808	2.90768	0.188692	0.942023
c15-4-117	133.559	2.93482	0.218745	0.940336
c15-5-057	134.41	2.9554	0.193612	0.94566
c15-5-143	135.223	2.97729	0.209388	0.912787
c15-6-078	136.026	3.00143	0.21535	0.928732
c15-7-016	136.858	3.01977	0.221807	0.912477
c16-1-045.5	138.127	3.05193	0.202289	0.932972
c16-1-134	138.958	3.07124	0.195495	0.939942
c16-2-064	139.709	3.09076	0.18794	0.941318
c16-3-006	140.573	3.11195	0.237696	0.90828
c16-3-085	141.315	3.13079	0.158636	0.968534
c16-4-023	142.141	3.15321	0.22023	0.928673
c16-4-108	142.939	3.17341	0.207371	0.945984
c16-5-044	143.747	3.20049	0.195742	0.944558
c16-5-129	144.545	3.23092	0.214036	0.93316
c16-6-064	145.343	3.25321	0.173536	0.953997
c16-6-147	146.123	3.27396	0.240621	0.883506
c17-1-035	147.531	3.30814	0.174061	0.948734
c17-1-121.5	148.347	3.32596	0.224728	0.944535
c17-2-058	149.164	3.35196	0.239817	0.916236
c17-2-140.5	149.943	3.3804	0.245292	0.911824
c17-3-075	150.741	3.40156	0.233342	0.925932
c17-3-094.5	150.925	3.40556	0.246906	0.920351
c17-4-095	152.346	3.43645	0.175768	0.949804
c17-5-039	153.234	3.45897	0.268495	0.91993
c17-5-115.5	153.956	3.4935	0.267489	0.897644
c17-6-052	154.773	3.52607	0.227956	0.940167
c17-6-135	155.557	3.54237	0.202193	0.959286
c18-1-020	156.89	3.58975	0.239004	0.926777
c18-1-105	157.696	3.6241	0.238866	0.929068
c18-2-038	158.484	3.6536	0.254839	0.932353
c18-2-126.5	159.323	3.68959	0.196579	0.952118
c18-3-058	160.097	3.72262	0.216706	0.927666
c18-3-148	160.95	3.75395	0.223371	0.953321
c18-4-081	161.738	3.78284	0.213246	0.953538
c18-5-015	162.535	3.81208	0.23082	0.916655
c18-5-100	163.341	3.84167	0.236449	0.902805
c18-6-009	163.901	3.8622	0.252544	0.877472
c18-6-099	164.755	3.89353	0.221566	0.922529
c18-7-039	165.609	3.92486	0.243187	0.915106
c19-1-076	166.927	3.9732	0.228449	0.93114
c19-2-019	167.816	4.00582	0.234846	0.916208
c19-2-106.5	168.652	4.03651	0.243815	0.901724
c19-3-049	169.537	4.06895	0.245507	0.921108
c19-3-139	170.397	4.10052	0.254819	0.926088
c19-4-076	171.229	4.13103	0.143481	0.960057
c19-5-012	172.051	4.16119	0.220358	0.937594
c19-5-097	172.863	4.18846	0.213837	0.928603
c19-6-035	173.705	4.21641	0.242603	0.893539
c19-6-121	174.527	4.24373	0.253402	0.917102

[truncated: 5 more sheets: T10-AgeModelTiePoints, T11-RecompressedDepthCalcs, T12-Site1208MARCalcs, T13-HIRMFluxCalcs, T14-MISbounds]
